# Supplementary material for: rac-7-Oxabicyclo­[2.2.1]heptane-2,3-dicarboxylic acid–2-amino-1,3,4-thia­diazole–water (1/1/1)
Source: Acta Crystallogr Sect E Struct Rep Online. 2009 Jun 17;65(Pt 7):o1590. doi: 10.1107/S1600536809021825 (PMC2969213; doi:10.1107/S1600536809021825)
Supplement: Supplementary file 1 [file e-65-o1590-sup1.cif]

##############################################################################
###                                                                        ###
###        Electronic paper (Acta Crystallographica Section E)             ###
###                                                                        ###
##############################################################################
#                                                                            #
# This CIF contains the data in a paper accepted for publication in Acta     #
# Crystallographica Section E. It conforms to the requirements of Notes      #
# for Authors for Section E, and has been peer reviewed under the auspices   #
# of the IUCr Commission on Journals.                                        #
#                                                                            #
# Full details of the Crystallographic Information File format               #
# are given in the paper "The Crystallographic Information File (CIF):       #
# a New Standard Archive File for Crystallography" by S. R. Hall, F. H.      #
# Allen and I. D. Brown [Acta Cryst. (1991), A47, 655-685].                  #
#                                                                            #
# The current version of the core CIF dictionary is obtainable from          #
# ftp://ftp.iucr.org/pub/cif_core.dic. The current version number is 2.4.    #
#                                                                            #
# Software is freely available for graphical display of the structure(s) in  #
# this CIF.  For information consult the CIF home page http://www.iucr.org/  #
# cif/home.html                                                              #
#                                                                            #
# This file may be used for bona fide research purposes within the           #
# scientific community so long as proper attribution is given to the journal # 
# article from which it was obtained.                                        #
#                                                                            #
##############################################################################
                                             
data_I
_audit_creation_method     SHELXL-97
_chemical_name_systematic
;
<i>rac</i>-7-Oxabicyclo[2.2.1]heptane-2,3-dicarboxylic
acid--2-amino-1,3,4-thiadiazole--water (1/1/1)
;
_chemical_name_common     ?
_chemical_formula_moiety     'C8 H10 O5, C2 H3 N3 S, H2 O'
_chemical_formula_sum     'C10 H15 N3 O6 S'
_chemical_formula_iupac     'C8 H10 O5, C2 H3 N3 S, H2 O'
_chemical_formula_weight     305.31
_chemical_melting_point     ?
_symmetry_cell_setting     monoclinic
_symmetry_space_group_name_H-M     'P 21/n'
_symmetry_space_group_name_Hall     '-P 2yn'
loop_
    _symmetry_equiv_pos_as_xyz
    'x, y, z'
    '-x+1/2, y+1/2, -z+1/2'
    '-x, -y, -z'
    'x-1/2, -y-1/2, z-1/2'
_cell_length_a     5.7678(5)
_cell_length_b     18.4267(15)
_cell_length_c     12.7546(11)
_cell_angle_alpha     90.00
_cell_angle_beta     101.336(6)
_cell_angle_gamma     90.00
_cell_volume     1329.1(2)
_cell_formula_units_Z     4
_cell_measurement_reflns_used     1905
_cell_measurement_theta_min     1.97
_cell_measurement_theta_max     27.63
_cell_measurement_temperature     296(2)
_exptl_crystal_description     block
_exptl_crystal_colour     colourless
_exptl_crystal_size_max     0.298
_exptl_crystal_size_mid     0.159
_exptl_crystal_size_min     0.086
_exptl_crystal_density_diffrn     1.526
_exptl_crystal_density_meas     ?
_exptl_crystal_density_method     'not measured'
_exptl_crystal_F_000     640
_exptl_absorpt_coefficient_mu     0.274
_exptl_absorpt_correction_type     multi-scan
_exptl_absorpt_process_details     '(SADABS; Sheldrick, 1996)'
_exptl_absorpt_correction_T_min     0.949
_exptl_absorpt_correction_T_max     0.977
_exptl_special_details
;
;
_diffrn_ambient_temperature     296(2)
_diffrn_radiation_type     MoK\a
_diffrn_radiation_wavelength     0.71073
_diffrn_radiation_source     'fine-focus sealed tube'
_diffrn_radiation_monochromator     graphite
_diffrn_measurement_device_type     'Bruker APEXII area-detector'
_diffrn_measurement_method     \w
_diffrn_detector_area_resol_mean     ?
_diffrn_reflns_number     10820
_diffrn_reflns_av_R_equivalents     0.0395
_diffrn_reflns_av_sigmaI/netI     0.0406
_diffrn_reflns_theta_min     1.97
_diffrn_reflns_theta_max     27.63
_diffrn_reflns_theta_full     27.63
_diffrn_measured_fraction_theta_max     0.967
_diffrn_measured_fraction_theta_full     0.967
_diffrn_reflns_limit_h_min     -6
_diffrn_reflns_limit_h_max     7
_diffrn_reflns_limit_k_min     -24
_diffrn_reflns_limit_k_max     23
_diffrn_reflns_limit_l_min     -16
_diffrn_reflns_limit_l_max     15
_diffrn_standards_number     ?
_diffrn_standards_interval_count     ?
_diffrn_standards_interval_time     ?
_diffrn_standards_decay_%     0
_refine_special_details
;
Refinement of <i>F</i>^2^ against ALL reflections. The weighted <i>R</i>-factor
<i>wR</i> and goodness of fit <i>S</i> are based on <i>F</i>^2^, conventional
<i>R</i>-factors <i>R</i> are based on <i>F</i>, with <i>F</i> set to zero for
negative <i>F</i>^2^. The threshold expression of <i>F</i>^2^ >
\s(<i>F</i>^2^) is used only for calculating <i>R</i>-factors(gt) <i>etc</i>.
and is not relevant to the choice of reflections for refinement.
<i>R</i>-factors based on <i>F</i>^2^ are statistically about twice as large
as those based on <i>F</i>, and <i>R</i>- factors based on ALL data will be
even larger.
;
_reflns_number_total     2995
_reflns_number_gt     2026
_reflns_threshold_expression     I>2\s(I)
_refine_ls_structure_factor_coef     Fsqd
_refine_ls_matrix_type     full
_refine_ls_R_factor_all     0.0738
_refine_ls_R_factor_gt     0.0460
_refine_ls_wR_factor_gt     0.1217
_refine_ls_wR_factor_ref     0.1332
_refine_ls_goodness_of_fit_ref     1.051
_refine_ls_restrained_S_all     1.051
_refine_ls_number_reflns     2995
_refine_ls_number_parameters     187
_refine_ls_number_restraints     3
_refine_ls_hydrogen_treatment     mixed
_refine_ls_weighting_scheme     calc
_refine_ls_weighting_details
          'calc w=1/[\s^2^(Fo^2^)+(0.062P)^2^+0.3174P] where P=(Fo^2^+2Fc^2^)/3'
_atom_sites_solution_hydrogens     geom
_atom_sites_solution_primary     direct
_atom_sites_solution_secondary     difmap
_refine_ls_shift/su_max     0.001
_refine_ls_shift/su_mean     0.000
_refine_diff_density_max     0.297
_refine_diff_density_min     -0.291
_refine_ls_extinction_method     none
_refine_ls_extinction_coef     ?
loop_
    _atom_type_symbol
    _atom_type_description
    _atom_type_scat_dispersion_real
    _atom_type_scat_dispersion_imag
    _atom_type_scat_source
    'C' 'C' 0.0033 0.0016
                         'International Tables Vol C Tables 4.2.6.8 and 6.1.1.4'
    'H' 'H' 0.0000 0.0000
                         'International Tables Vol C Tables 4.2.6.8 and 6.1.1.4'
    'N' 'N' 0.0061 0.0033
                         'International Tables Vol C Tables 4.2.6.8 and 6.1.1.4'
    'O' 'O' 0.0106 0.0060
                         'International Tables Vol C Tables 4.2.6.8 and 6.1.1.4'
    'S' 'S' 0.1246 0.1234
                         'International Tables Vol C Tables 4.2.6.8 and 6.1.1.4'
_computing_data_collection     'APEX2 (Bruker, 2006)'
_computing_cell_refinement     'SAINT (Bruker, 2006)'
_computing_data_reduction     'SAINT (Bruker, 2006)'
_computing_structure_solution     'SHELXS97 (Sheldrick, 2008)'
_computing_structure_refinement     'SHELXL97 (Sheldrick, 2008)'
_computing_molecular_graphics     'SHELXTL (Sheldrick, 2008)'
_computing_publication_material     'SHELXL97 (Sheldrick, 2008)'
loop_
    _atom_site_type_symbol
    _atom_site_label
    _atom_site_fract_x
    _atom_site_fract_y
    _atom_site_fract_z
    _atom_site_U_iso_or_equiv
    _atom_site_adp_type
    _atom_site_calc_flag
    _atom_site_refinement_flags
    _atom_site_occupancy
    _atom_site_disorder_assembly
    _atom_site_disorder_group
    C C1 -0.2976(5) 0.05357(14) 0.3265(2) 0.0537(7) Uani d . 1 . .
    H H1B -0.3880 0.0947 0.3053 0.064 Uiso calc R 1 . .
    C C2 -0.0094(4) -0.03835(13) 0.37115(19) 0.0401(6) Uani d . 1 . .
    C C3 -0.7049(4) -0.14263(12) -0.02775(19) 0.0371(5) Uani d . 1 . .
    H H3A -0.7478 -0.1570 -0.1031 0.044 Uiso calc R 1 . .
    C C4 -0.4729(4) -0.10527(12) 0.11367(19) 0.0378(5) Uani d . 1 . .
    H H4A -0.3228 -0.0881 0.1563 0.045 Uiso calc R 1 . .
    C C5 -0.5597(4) -0.17663(11) 0.15371(18) 0.0308(5) Uani d . 1 . .
    H H5A -0.6555 -0.1649 0.2069 0.037 Uiso calc R 1 . .
    C C6 -0.7289(4) -0.20482(11) 0.05131(18) 0.0320(5) Uani d . 1 . .
    H H6A -0.8916 -0.2080 0.0630 0.038 Uiso calc R 1 . .
    C C7 -0.8388(4) -0.07593(13) -0.0002(2) 0.0436(6) Uani d . 1 . .
    H H7A -0.9932 -0.0888 0.0135 0.052 Uiso calc R 1 . .
    H H7B -0.8573 -0.0399 -0.0566 0.052 Uiso calc R 1 . .
    C C8 -0.6732(4) -0.04919(12) 0.1016(2) 0.0451(6) Uani d . 1 . .
    H H8A -0.7506 -0.0499 0.1626 0.054 Uiso calc R 1 . .
    H H8B -0.6158 -0.0006 0.0925 0.054 Uiso calc R 1 . .
    C C9 -0.3734(4) -0.23059(12) 0.20304(18) 0.0339(5) Uani d . 1 . .
    C C10 -0.6556(4) -0.27519(12) 0.00717(19) 0.0357(5) Uani d . 1 . .
    S S1 -0.00230(12) 0.04890(3) 0.32282(6) 0.0514(2) Uani d . 1 . .
    N N1 0.1766(3) -0.08184(12) 0.39063(18) 0.0534(6) Uani d . 1 . .
    H H1A 0.1631 -0.1250 0.4145 0.064 Uiso calc R 1 . .
    H H1C 0.3110 -0.0670 0.3794 0.064 Uiso calc R 1 . .
    N N2 -0.2197(3) -0.05840(10) 0.38689(17) 0.0431(5) Uani d . 1 . .
    N N3 -0.3854(4) -0.00394(11) 0.36078(19) 0.0511(6) Uani d . 1 . .
    O O1 -0.4621(3) -0.12182(8) 0.00484(13) 0.0399(4) Uani d . 1 . .
    O O1W 0.3491(3) 0.19399(12) 0.19534(16) 0.0573(5) Uani d D 1 . .
    O O2 -0.1540(3) -0.20904(9) 0.21051(15) 0.0470(5) Uani d . 1 . .
    H H2A -0.0641 -0.2405 0.2405 0.071 Uiso calc R 1 . .
    O O3 -0.4251(3) -0.28854(9) 0.23715(14) 0.0453(4) Uani d . 1 . .
    O O4 -0.4568(3) -0.28772(9) -0.00388(16) 0.0527(5) Uani d . 1 . .
    O O5 -0.8343(3) -0.31955(9) -0.02355(17) 0.0575(5) Uani d . 1 . .
    H H5B -0.7870 -0.3568 -0.0474 0.086 Uiso calc R 1 . .
    H H1WA 0.213(4) 0.1986(18) 0.212(2) 0.086 Uiso d D 1 . .
    H H1WB 0.317(5) 0.2024(19) 0.1311(15) 0.086 Uiso d D 1 . .
loop_
    _atom_site_aniso_label
    _atom_site_aniso_U_11
    _atom_site_aniso_U_22
    _atom_site_aniso_U_33
    _atom_site_aniso_U_12
    _atom_site_aniso_U_13
    _atom_site_aniso_U_23
    C1 0.0577(16) 0.0398(14) 0.064(2) 0.0017(11) 0.0119(14) 0.0069(13)
    C2 0.0431(13) 0.0412(13) 0.0358(14) -0.0098(10) 0.0075(10) -0.0022(10)
    C3 0.0419(13) 0.0369(12) 0.0311(13) 0.0077(9) 0.0038(10) -0.0009(10)
    C4 0.0383(12) 0.0342(12) 0.0394(14) -0.0035(9) 0.0041(10) 0.0000(10)
    C5 0.0310(11) 0.0334(11) 0.0289(12) 0.0019(8) 0.0081(9) 0.0004(9)
    C6 0.0280(11) 0.0316(11) 0.0371(14) 0.0013(8) 0.0081(9) -0.0036(9)
    C7 0.0443(13) 0.0368(12) 0.0486(16) 0.0118(10) 0.0062(11) 0.0015(11)
    C8 0.0606(16) 0.0306(12) 0.0448(16) 0.0032(10) 0.0119(12) -0.0033(11)
    C9 0.0339(12) 0.0390(12) 0.0300(13) 0.0015(9) 0.0094(9) -0.0002(10)
    C10 0.0366(13) 0.0334(12) 0.0365(14) 0.0016(9) 0.0058(10) -0.0027(9)
    S1 0.0575(4) 0.0399(4) 0.0583(5) -0.0095(3) 0.0150(3) 0.0073(3)
    N1 0.0475(12) 0.0419(12) 0.0697(17) -0.0015(9) 0.0089(11) 0.0107(11)
    N2 0.0455(11) 0.0354(10) 0.0480(13) -0.0044(8) 0.0085(9) 0.0048(9)
    N3 0.0462(12) 0.0434(12) 0.0625(15) 0.0023(9) 0.0083(11) 0.0072(11)
    O1 0.0417(9) 0.0391(9) 0.0425(10) 0.0032(7) 0.0170(7) 0.0082(7)
    O1W 0.0381(10) 0.0837(14) 0.0524(12) -0.0079(9) 0.0140(9) -0.0121(11)
    O2 0.0315(9) 0.0499(10) 0.0589(12) 0.0004(7) 0.0068(8) 0.0103(8)
    O3 0.0374(9) 0.0435(9) 0.0558(12) 0.0049(7) 0.0108(8) 0.0171(8)
    O4 0.0406(10) 0.0447(10) 0.0747(14) 0.0032(7) 0.0163(9) -0.0214(9)
    O5 0.0411(10) 0.0362(9) 0.0954(16) -0.0057(7) 0.0137(9) -0.0213(10)
_geom_special_details
;
All e.s.d.'s (except the e.s.d. in the dihedral angle between two l.s. planes)
are estimated using the full covariance matrix. The cell e.s.d.'s are taken
into account individually in the estimation of e.s.d.'s in distances, angles
and torsion angles; correlations between e.s.d.'s in cell parameters are only
used when they are defined by crystal symmetry. An approximate (isotropic)
treatment of cell e.s.d.'s is used for estimating e.s.d.'s involving l.s.
planes.
;
loop_
    _geom_bond_atom_site_label_1
    _geom_bond_atom_site_label_2
    _geom_bond_site_symmetry_2
    _geom_bond_distance
    _geom_bond_publ_flag
    C1 N3 . 1.287(3) ?
    C1 S1 . 1.715(3) ?
    C1 H1B . 0.9300 ?
    C2 N2 . 1.320(3) ?
    C2 N1 . 1.323(3) ?
    C2 S1 . 1.725(2) ?
    C3 O1 . 1.433(3) ?
    C3 C7 . 1.529(3) ?
    C3 C6 . 1.550(3) ?
    C3 H3A . 0.9800 ?
    C4 O1 . 1.434(3) ?
    C4 C5 . 1.530(3) ?
    C4 C8 . 1.535(3) ?
    C4 H4A . 0.9800 ?
    C5 C9 . 1.508(3) ?
    C5 C6 . 1.558(3) ?
    C5 H5A . 0.9800 ?
    C6 C10 . 1.507(3) ?
    C6 H6A . 0.9800 ?
    C7 C8 . 1.534(3) ?
    C7 H7A . 0.9700 ?
    C7 H7B . 0.9700 ?
    C8 H8A . 0.9700 ?
    C8 H8B . 0.9700 ?
    C9 O3 . 1.212(3) ?
    C9 O2 . 1.311(3) ?
    C10 O4 . 1.205(3) ?
    C10 O5 . 1.313(3) ?
    N1 H1A . 0.8600 ?
    N1 H1C . 0.8600 ?
    N2 N3 . 1.381(3) ?
    O1W H1WA . 0.859(17) ?
    O1W H1WB . 0.819(17) ?
    O2 H2A . 0.8200 ?
    O5 H5B . 0.8200 ?
loop_
    _geom_angle_atom_site_label_1
    _geom_angle_atom_site_label_2
    _geom_angle_atom_site_label_3
    _geom_angle_site_symmetry_1
    _geom_angle_site_symmetry_3
    _geom_angle
    _geom_angle_publ_flag
    N3 C1 S1 . . 115.3(2) ?
    N3 C1 H1B . . 122.4 ?
    S1 C1 H1B . . 122.4 ?
    N2 C2 N1 . . 122.5(2) ?
    N2 C2 S1 . . 113.71(18) ?
    N1 C2 S1 . . 123.80(18) ?
    O1 C3 C7 . . 103.14(18) ?
    O1 C3 C6 . . 102.49(17) ?
    C7 C3 C6 . . 109.34(19) ?
    O1 C3 H3A . . 113.6 ?
    C7 C3 H3A . . 113.6 ?
    C6 C3 H3A . . 113.6 ?
    O1 C4 C5 . . 102.67(17) ?
    O1 C4 C8 . . 102.77(18) ?
    C5 C4 C8 . . 108.84(18) ?
    O1 C4 H4A . . 113.8 ?
    C5 C4 H4A . . 113.8 ?
    C8 C4 H4A . . 113.8 ?
    C9 C5 C4 . . 116.94(17) ?
    C9 C5 C6 . . 114.05(17) ?
    C4 C5 C6 . . 101.48(17) ?
    C9 C5 H5A . . 108.0 ?
    C4 C5 H5A . . 108.0 ?
    C6 C5 H5A . . 108.0 ?
    C10 C6 C3 . . 108.99(18) ?
    C10 C6 C5 . . 115.12(17) ?
    C3 C6 C5 . . 100.22(17) ?
    C10 C6 H6A . . 110.7 ?
    C3 C6 H6A . . 110.7 ?
    C5 C6 H6A . . 110.7 ?
    C3 C7 C8 . . 101.18(17) ?
    C3 C7 H7A . . 111.5 ?
    C8 C7 H7A . . 111.5 ?
    C3 C7 H7B . . 111.5 ?
    C8 C7 H7B . . 111.5 ?
    H7A C7 H7B . . 109.4 ?
    C7 C8 C4 . . 101.53(18) ?
    C7 C8 H8A . . 111.5 ?
    C4 C8 H8A . . 111.5 ?
    C7 C8 H8B . . 111.5 ?
    C4 C8 H8B . . 111.5 ?
    H8A C8 H8B . . 109.3 ?
    O3 C9 O2 . . 122.9(2) ?
    O3 C9 C5 . . 121.68(19) ?
    O2 C9 C5 . . 115.39(19) ?
    O4 C10 O5 . . 123.7(2) ?
    O4 C10 C6 . . 123.5(2) ?
    O5 C10 C6 . . 112.67(18) ?
    C1 S1 C2 . . 86.76(12) ?
    C2 N1 H1A . . 120.0 ?
    C2 N1 H1C . . 120.0 ?
    H1A N1 H1C . . 120.0 ?
    C2 N2 N3 . . 111.89(19) ?
    C1 N3 N2 . . 112.4(2) ?
    C3 O1 C4 . . 96.42(15) ?
    H1WA O1W H1WB . . 101(2) ?
    C9 O2 H2A . . 109.5 ?
    C10 O5 H5B . . 109.5 ?
loop_
    _geom_torsion_atom_site_label_1
    _geom_torsion_atom_site_label_2
    _geom_torsion_atom_site_label_3
    _geom_torsion_atom_site_label_4
    _geom_torsion_site_symmetry_1
    _geom_torsion_site_symmetry_2
    _geom_torsion_site_symmetry_3
    _geom_torsion_site_symmetry_4
    _geom_torsion
    _geom_torsion_publ_flag
    O1 C4 C5 C9 . . . . 90.1(2) ?
    C8 C4 C5 C9 . . . . -161.49(19) ?
    O1 C4 C5 C6 . . . . -34.65(19) ?
    C8 C4 C5 C6 . . . . 73.8(2) ?
    O1 C3 C6 C10 . . . . -86.2(2) ?
    C7 C3 C6 C10 . . . . 164.91(18) ?
    O1 C3 C6 C5 . . . . 35.06(19) ?
    C7 C3 C6 C5 . . . . -73.9(2) ?
    C9 C5 C6 C10 . . . . -10.1(3) ?
    C4 C5 C6 C10 . . . . 116.51(19) ?
    C9 C5 C6 C3 . . . . -126.86(18) ?
    C4 C5 C6 C3 . . . . -0.22(19) ?
    O1 C3 C7 C8 . . . . -34.6(2) ?
    C6 C3 C7 C8 . . . . 73.9(2) ?
    C3 C7 C8 C4 . . . . 0.3(2) ?
    O1 C4 C8 C7 . . . . 33.9(2) ?
    C5 C4 C8 C7 . . . . -74.5(2) ?
    C4 C5 C9 O3 . . . . 179.9(2) ?
    C6 C5 C9 O3 . . . . -62.0(3) ?
    C4 C5 C9 O2 . . . . 2.8(3) ?
    C6 C5 C9 O2 . . . . 120.9(2) ?
    C3 C6 C10 O4 . . . . 65.8(3) ?
    C5 C6 C10 O4 . . . . -45.8(3) ?
    C3 C6 C10 O5 . . . . -110.5(2) ?
    C5 C6 C10 O5 . . . . 137.9(2) ?
    N3 C1 S1 C2 . . . . 0.4(2) ?
    N2 C2 S1 C1 . . . . -0.1(2) ?
    N1 C2 S1 C1 . . . . 179.7(2) ?
    N1 C2 N2 N3 . . . . -179.9(2) ?
    S1 C2 N2 N3 . . . . -0.1(3) ?
    S1 C1 N3 N2 . . . . -0.5(3) ?
    C2 N2 N3 C1 . . . . 0.4(3) ?
    C7 C3 O1 C4 . . . . 56.17(19) ?
    C6 C3 O1 C4 . . . . -57.40(18) ?
    C5 C4 O1 C3 . . . . 57.35(18) ?
    C8 C4 O1 C3 . . . . -55.63(18) ?
loop_
    _geom_hbond_atom_site_label_D
    _geom_hbond_atom_site_label_H
    _geom_hbond_atom_site_label_A
    _geom_hbond_site_symmetry_A
    _geom_hbond_distance_DH
    _geom_hbond_distance_HA
    _geom_hbond_distance_DA
    _geom_hbond_angle_DHA
    N1 H1A O4 4_656 0.86 2.11 2.930(3) 160.4
    N1 H1C N3 1_655 0.86 2.15 2.994(3) 165.8
    N1 H1C N2 1_655 0.86 2.69 3.519(3) 160.9
    O2 H2A O1W 2_545 0.82 1.81 2.626(2) 176.1
    O5 H5B N2 4 0.82 1.85 2.664(2) 172.3
    O1W H1WA O3 2_455 0.859(17) 1.910(17) 2.766(2) 175(3)
    O1W H1WB O4 3 0.819(17) 2.51(3) 3.151(3) 137(3)
    O1W H1WB O1 3 0.819(17) 2.55(3) 3.061(3) 122(3)
data_global
_journal_date_recd_electronic     2009-05-27
_journal_date_accepted     2009-06-09
_journal_name_full     'Acta Crystallographica, Section E'
_journal_year     2009
_journal_volume     65
_journal_issue      7
_journal_page_first     o1590
_journal_page_last     o1590
_journal_paper_category     QO
_journal_coeditor_code     AT2800
_publ_contact_author_name     'Qiu-Yue Lin'
_publ_contact_author_address
;
  Zhejiang Key Laboratory for Reactive Chemistry on Solid Surfaces,
  Institute of Physical Chemistry,
  Zhejiang Normal University,
  Jinhua, Zhejiang 321004,
  People's Republic of China
  College of Chemistry and Life Science,
  Zhejiang Normal University,
  Jinhua 321004, Zhejiang,
  People's Republic of China
;
_publ_contact_author_email     'sky51@zjnu.cn'
_publ_contact_author_fax     '86-579-82282269'
_publ_contact_author_phone     '86-579-82283353'
_publ_section_title
;
<i>rac</i>-7-Oxabicyclo[2.2.1]heptane-2,3-dicarboxylic
acid--2-amino-1,3,4-thiadiazole--water (1/1/1)
;
loop_
    _publ_author_name
    _publ_author_address
    'Na Wang'
;
  Zhejiang Key Laboratory for Reactive Chemistry on Solid Surfaces,
  Institute of Physical Chemistry,
  Zhejiang Normal University,
  Jinhua, Zhejiang 321004,
  People's Republic of China
and
  College of Chemistry and Life Science,
  Zhejiang Normal University,
  Jinhua 321004, Zhejiang,
  People's Republic of China
;
    'Qiu-Yue Lin'
;
  Zhejiang Key Laboratory for Reactive Chemistry on Solid Surfaces,
  Institute of Physical Chemistry,
  Zhejiang Normal University,
  Jinhua, Zhejiang 321004,
  People's Republic of China
and
  College of Chemistry and Life Science,
  Zhejiang Normal University,
  Jinhua 321004, Zhejiang,
  People's Republic of China
;
    'Yan-Jun Wang'
;
  Zhejiang Key Laboratory for Reactive Chemistry on Solid Surfaces,
  Institute of Physical Chemistry,
  Zhejiang Normal University,
  Jinhua, Zhejiang 321004,
  People's Republic of China
and
  College of Chemistry and Life Science,
  Zhejiang Normal University,
  Jinhua 321004, Zhejiang,
  People's Republic of China
;
