# Supplementary material for: rac-7-Oxabicyclo­[2.2.1]heptane-2,3-dicarboxylic acid–2-amino-1,3,4-thia­diazole–water (1/1/1)
Source: Acta Crystallogr Sect E Struct Rep Online. 2009 Jun 17;65(Pt 7):o1590. doi: 10.1107/S1600536809021825 (PMC2969213; doi:10.1107/S1600536809021825)
Supplement: Supplementary file 2 [file e-65-o1590-Isup2.hkl]

# 
# h,k,l, Fc-squared, Fo-squared, sigma(Fo-squared) and status flag 
# 
data_I
_shelx_title ' a in P-1' 
_shelx_refln_list_code          4 
_shelx_F_calc_maximum      205.67 
_exptl_crystal_F_000       501.00 
_reflns_d_resolution_high  0.8410 
 
loop_ 
 _symmetry_equiv_pos_as_xyz 
 'x, y, z' 
 '-x, -y, -z' 
 
_cell_length_a     9.5179 
_cell_length_b    11.4645 
_cell_length_c    11.6617 
_cell_angle_alpha 118.844 
_cell_angle_beta   93.398 
_cell_angle_gamma  97.258 
 
_shelx_F_squared_multiplier     1.000 
 
loop_ 
 _refln_index_h 
 _refln_index_k 
 _refln_index_l 
 _refln_F_squared_calc 
 _refln_F_squared_meas 
 _refln_F_squared_sigma 
 _refln_observed_status 
   1   0   0     4603.19     4507.45     84.23 o 
   2   0   0      124.09      241.44      4.83 o 
   3   0   0     1748.21     1618.26     19.53 o 
   4   0   0       38.24       43.56      3.32 o 
   5   0   0       36.84       20.24      2.20 o 
   6   0   0       53.24       54.90      3.61 o 
   7   0   0       48.81       65.91      8.01 o 
   8   0   0      223.10      214.46      7.29 o 
   9   0   0        1.31        0.00      2.04 o 
  10   0   0       51.59       43.83     11.56 o 
  11   0   0       35.92       18.21      5.12 o 
 -11   1   0        2.25        0.00      4.01 o 
 -10   1   0        3.43        6.00      2.80 o 
  -9   1   0       19.48       29.12      5.64 o 
  -8   1   0       47.57       38.07      6.68 o 
  -7   1   0       57.70       73.76      7.73 o 
  -6   1   0     1251.96     1298.49     19.24 o 
  -5   1   0     2488.01     2503.98     30.84 o 
  -4   1   0      815.79      832.66     13.98 o 
  -3   1   0     1875.01     2023.16     32.07 o 
  -2   1   0      485.66      377.50      6.80 o 
  -1   1   0      152.59      240.64      4.34 o 
   0   1   0      710.63      233.29      3.52 o 
   1   1   0     5448.17     4412.90     64.74 o 
   2   1   0       23.89       13.29      1.10 o 
   3   1   0      167.13      310.29      5.63 o 
   4   1   0      325.98      216.26      6.45 o 
   5   1   0       53.58       66.63      2.75 o 
   6   1   0      184.56      200.18      5.04 o 
   7   1   0        4.39        6.78      2.02 o 
   8   1   0       81.56       89.69     12.74 o 
   9   1   0      325.26      298.28     11.68 o 
  10   1   0        0.24        4.32      3.51 o 
 -11   2   0        3.97        4.41      4.04 o 
 -10   2   0       46.75       45.73      4.15 o 
  -9   2   0       72.26       79.34      4.96 o 
  -8   2   0      256.66      248.66     10.64 o 
  -7   2   0        0.51        1.49      1.49 o 
  -6   2   0     1905.27     2057.21     27.38 o 
  -5   2   0      564.91      557.20     10.17 o 
  -4   2   0       65.49       51.12      2.83 o 
  -3   2   0      411.44      668.60     10.17 o 
  -2   2   0     2179.31     2220.60     25.30 o 
  -1   2   0     3376.67     2466.51     26.94 o 
   0   2   0      134.48      292.57      5.68 o 
   1   2   0      227.68      299.53      5.75 o 
   2   2   0      175.65      197.05      4.32 o 
   3   2   0      759.87     1028.57     11.97 o 
   4   2   0      272.81      306.40      5.43 o 
   5   2   0     1240.10     1264.31     15.55 o 
   6   2   0       74.89       81.82      3.54 o 
   7   2   0       14.40       11.59      3.03 o 
   8   2   0      395.94      425.75     13.36 o 
   9   2   0       25.06       26.83      4.83 o 
  10   2   0       67.19       72.93      7.49 o 
 -11   3   0       52.67       46.14      4.68 o 
 -10   3   0      108.64      119.59     12.59 o 
  -9   3   0        9.75       12.08      2.55 o 
  -8   3   0       10.44       10.58      2.32 o 
  -7   3   0        6.07        5.72      1.99 o 
  -6   3   0       72.58       75.93      4.33 o 
  -5   3   0       20.47       20.23      3.31 o 
  -4   3   0       11.38        3.59      1.24 o 
  -3   3   0      566.14      935.41     13.31 o 
  -2   3   0     4534.58     4476.47     48.61 o 
  -1   3   0     2435.17     2531.30     32.18 o 
   0   3   0     1076.57     1428.60     13.78 o 
   1   3   0      191.59      164.12      3.23 o 
   2   3   0      702.96      770.81     10.39 o 
   3   3   0      130.15       84.93      2.80 o 
   4   3   0       40.08       55.98      2.40 o 
   5   3   0      740.18      728.88     10.56 o 
   6   3   0        2.32        0.35      1.59 o 
   7   3   0        1.36        1.59      2.35 o 
   8   3   0      149.41      161.99     15.69 o 
   9   3   0      267.17      265.02     17.69 o 
  10   3   0       93.35       97.20     10.65 o 
 -11   4   0       31.26       18.68      3.74 o 
 -10   4   0       74.41       94.91      5.99 o 
  -9   4   0      332.12      323.88     10.71 o 
  -8   4   0      170.43      168.27      6.32 o 
  -7   4   0       52.15       63.74      6.83 o 
  -6   4   0       51.78       69.58      3.88 o 
  -5   4   0        1.63        2.08      1.16 o 
  -4   4   0       70.97       90.98      2.74 o 
  -3   4   0      118.66      147.79      4.96 o 
  -2   4   0       14.31       10.62      1.42 o 
  -1   4   0        3.93        1.76      0.69 o 
   0   4   0       33.83      108.20      2.40 o 
   1   4   0     1749.64     1505.63     16.66 o 
   2   4   0        4.02       10.18      1.65 o 
   3   4   0      115.22       79.65      2.90 o 
   4   4   0      838.40      911.05     14.37 o 
   5   4   0      227.81      217.58      6.49 o 
   6   4   0        0.32        0.00      1.67 o 
   7   4   0      180.10      188.29      7.08 o 
   8   4   0       64.13       53.83      9.61 o 
   9   4   0      230.44      234.69     14.34 o 
 -10   5   0      158.43      140.79      9.61 o 
  -9   5   0        5.95        2.19      2.23 o 
  -8   5   0        1.42        0.00      1.76 o 
  -7   5   0        9.52        7.94      3.45 o 
  -6   5   0        0.42        0.58      1.41 o 
  -5   5   0      331.11      348.06      7.62 o 
  -4   5   0       17.46       36.79      2.22 o 
  -3   5   0      358.28      401.09      7.06 o 
  -2   5   0     2330.33     2101.44     22.94 o 
  -1   5   0       36.96       27.36      1.65 o 
   0   5   0     4024.76     4208.79     35.22 o 
   1   5   0       18.50       31.39      2.01 o 
   2   5   0      402.68      380.53      8.06 o 
   3   5   0      156.26      191.58      6.66 o 
   4   5   0       51.48       45.06      4.00 o 
   5   5   0      674.84      685.04     12.98 o 
   6   5   0     1075.64     1070.41     21.26 o 
   7   5   0      118.54      117.99      7.28 o 
   8   5   0       12.64       16.82      5.21 o 
   9   5   0       16.10       24.03      7.60 o 
 -10   6   0        5.89        6.57      3.26 o 
  -9   6   0        7.22        6.93      2.12 o 
  -8   6   0       85.48       76.65      3.96 o 
  -7   6   0       16.20       10.76      2.24 o 
  -6   6   0      265.92      279.55      9.53 o 
  -5   6   0      212.74      169.27      5.61 o 
  -4   6   0      657.34      697.79     16.47 o 
  -3   6   0      411.59      447.07      8.03 o 
  -2   6   0      518.69      559.70      8.75 o 
  -1   6   0      356.10      420.78      6.25 o 
   0   6   0      707.09      689.94      8.50 o 
   1   6   0      334.34      315.78      6.21 o 
   2   6   0      222.05      237.28      7.57 o 
   3   6   0       45.99       46.40      4.12 o 
   4   6   0       16.16       29.72      4.56 o 
   5   6   0      912.11      847.01     18.15 o 
   6   6   0      264.02      250.16      9.49 o 
   7   6   0       99.74       81.91      6.76 o 
   8   6   0        0.19        0.00      3.22 o 
 -10   7   0      101.80      114.37      7.81 o 
  -9   7   0       17.07       14.61      3.43 o 
  -8   7   0        4.65        8.45      3.21 o 
  -7   7   0       78.26       75.77      7.14 o 
  -6   7   0        0.69        0.00      1.58 o 
  -5   7   0      193.81      197.50      5.67 o 
  -4   7   0       44.10       45.27      2.95 o 
  -3   7   0      186.00      147.26      4.23 o 
  -2   7   0       16.10        7.91      1.66 o 
  -1   7   0        0.65        0.00      0.93 o 
   0   7   0       11.27       19.62      1.75 o 
   1   7   0      860.28      847.68     14.68 o 
   2   7   0        6.78        7.31      2.38 o 
   3   7   0      247.87      234.55      8.35 o 
   4   7   0      637.18      679.55     19.25 o 
   5   7   0       23.42       23.09      4.35 o 
   6   7   0       27.55       33.36      5.41 o 
   7   7   0        1.99        1.41      2.92 o 
  -9   8   0       19.20       21.97      5.09 o 
  -8   8   0        2.63        2.44      2.63 o 
  -7   8   0      223.81      224.07      9.88 o 
  -6   8   0      118.78      129.13      5.92 o 
  -5   8   0      257.91      252.14      7.26 o 
  -4   8   0      182.45      200.84      5.05 o 
  -3   8   0       26.65       18.01      2.33 o 
  -2   8   0      234.86      242.59      5.32 o 
  -1   8   0      157.64      160.53      4.28 o 
   0   8   0       11.81       16.45      2.70 o 
   1   8   0       20.64       20.23      3.18 o 
   2   8   0      117.84      107.98      6.40 o 
   3   8   0      550.52      521.92     13.80 o 
   4   8   0       11.69       15.16      3.53 o 
   5   8   0       16.39       24.98      4.26 o 
   6   8   0       71.95       85.65      7.22 o 
  -8   9   0       14.55        8.18      3.32 o 
  -7   9   0        5.96       12.01      3.13 o 
  -6   9   0       54.18       44.75      4.03 o 
  -5   9   0       11.77       13.44      3.12 o 
  -4   9   0      241.23      254.66      7.20 o 
  -3   9   0      198.39      221.26      6.29 o 
  -2   9   0      234.95      265.34      6.93 o 
  -1   9   0      172.41      173.55      6.69 o 
   0   9   0       41.43       44.66      4.02 o 
   1   9   0      272.24      313.71      9.16 o 
   2   9   0       29.42       32.95      4.21 o 
   3   9   0       69.44       65.10      7.16 o 
   4   9   0      170.96      177.12      9.30 o 
   5   9   0      258.77      256.05     13.89 o 
  -7  10   0        0.33        1.28      2.63 o 
  -6  10   0        0.55        1.90      2.28 o 
  -5  10   0       77.63      103.83      7.55 o 
  -4  10   0       14.98       16.56      4.46 o 
  -3  10   0       10.75       11.77      4.10 o 
  -2  10   0      128.72      125.78      8.92 o 
  -1  10   0      156.98      139.54      6.80 o 
   0  10   0      206.90      238.13      8.72 o 
   1  10   0       22.28        8.86      5.92 o 
   2  10   0       18.23        8.79      3.42 o 
   3  10   0        6.98        1.88      4.16 o 
   4  10   0       12.88       10.92      3.94 o 
  -6  11   0        8.32       13.02      3.97 o 
  -5  11   0        0.13        3.14      3.25 o 
  -4  11   0       48.24       96.02     13.67 o 
  -3  11   0       35.21       29.95      5.70 o 
  -2  11   0       46.85       38.25      7.77 o 
  -1  11   0       13.54       15.81      4.78 o 
   0  11   0       39.08       38.21      4.51 o 
   1  11   0       62.96       69.14      6.57 o 
   2  11   0        1.15        0.00      3.04 o 
   0 -12   1       75.25       66.69     10.79 o 
   1 -12   1       19.80       26.29      5.94 o 
   2 -12   1        6.89        7.21      4.50 o 
   3 -12   1       12.96        9.90      6.00 o 
   4 -12   1       43.59       66.38     12.30 o 
  -3 -11   1        8.07        4.96      3.20 o 
  -2 -11   1      169.10      193.84      9.90 o 
  -1 -11   1       59.79       44.47      5.89 o 
   0 -11   1       89.82      112.58      9.54 o 
   1 -11   1       71.98       66.93      7.50 o 
   2 -11   1       19.11       18.40      4.90 o 
   3 -11   1       65.10       70.06      7.65 o 
   4 -11   1       86.27       83.38      7.11 o 
   5 -11   1        0.14        0.50      2.95 o 
   6 -11   1       10.78       13.38      3.34 o 
  -5 -10   1       52.71       49.08      6.12 o 
  -4 -10   1      129.46      128.80     12.31 o 
  -3 -10   1      214.61      237.88      9.91 o 
  -2 -10   1      103.80       93.25      6.93 o 
  -1 -10   1       72.85       82.45      6.32 o 
   0 -10   1       58.53       60.24      4.71 o 
   1 -10   1       62.26       54.08      6.44 o 
   2 -10   1       19.81       19.37      3.44 o 
   3 -10   1        0.23        2.65      2.12 o 
   4 -10   1       62.25       61.70      4.72 o 
   5 -10   1       61.03       67.04      6.19 o 
   6 -10   1        3.66        0.87      2.27 o 
   7 -10   1       34.46       39.41      4.31 o 
   8 -10   1       25.05       28.32      5.95 o 
  -6  -9   1        1.64        6.38      3.53 o 
  -5  -9   1       52.26       51.89      5.64 o 
  -4  -9   1       52.64       52.11      6.11 o 
  -3  -9   1        2.32        1.28      2.46 o 
  -2  -9   1       38.84       32.86      4.06 o 
  -1  -9   1       83.80       81.38      6.53 o 
   0  -9   1      154.93      169.77      6.40 o 
   1  -9   1      126.35      132.66      7.56 o 
   2  -9   1       14.19       11.13      2.37 o 
   3  -9   1      292.40      298.00      8.12 o 
   4  -9   1      340.33      396.87      9.71 o 
   5  -9   1       86.05       63.12      5.07 o 
   6  -9   1        1.60        0.00      1.84 o 
   7  -9   1       58.23       61.04      4.84 o 
   8  -9   1        1.64        1.70      2.63 o 
   9  -9   1      101.07      115.75      7.80 o 
  -7  -8   1       15.46        6.38      4.06 o 
  -6  -8   1      195.86      191.86      9.56 o 
  -5  -8   1      147.34      158.90      8.71 o 
  -4  -8   1      553.32      531.17     14.05 o 
  -3  -8   1      480.16      517.04     13.40 o 
  -2  -8   1       30.47       34.45      3.89 o 
  -1  -8   1      233.58      264.19      8.46 o 
   0  -8   1       95.17      117.82      4.35 o 
   1  -8   1      139.35      147.06      4.21 o 
   2  -8   1      118.60      120.49      4.12 o 
   3  -8   1       96.39      107.72      3.75 o 
   4  -8   1      187.62      173.16      4.96 o 
   5  -8   1      124.84      131.59      6.63 o 
   6  -8   1       34.83       39.60      3.57 o 
   7  -8   1      388.43      413.23     11.35 o 
   8  -8   1       14.89       18.33      3.51 o 
   9  -8   1      118.69      111.90      7.36 o 
  -8  -7   1       27.29       20.14      6.03 o 
  -7  -7   1       10.35       10.37      3.41 o 
  -6  -7   1        0.23        0.00      2.33 o 
  -5  -7   1      605.67      603.96     16.59 o 
  -4  -7   1      470.45      437.87     11.99 o 
  -3  -7   1      188.08      210.95     12.88 o 
  -2  -7   1       26.76       41.23      3.94 o 
  -1  -7   1       23.07       21.35      3.30 o 
   0  -7   1      616.29      624.01      8.98 o 
   1  -7   1      479.23      482.06      6.97 o 
   2  -7   1       10.55        8.60      1.33 o 
   3  -7   1      335.27      376.30      8.65 o 
   4  -7   1      256.76      310.58      6.34 o 
   5  -7   1      484.29      480.42     10.14 o 
   6  -7   1      205.41      218.11      6.70 o 
   7  -7   1        7.00        4.32      2.07 o 
   8  -7   1      202.72      205.68      5.78 o 
   9  -7   1        2.06        0.96      1.97 o 
  10  -7   1        0.11        0.00      2.68 o 
  -8  -6   1        3.99        5.42      4.32 o 
  -7  -6   1        2.74        0.00      2.44 o 
  -6  -6   1      122.58      125.65      8.15 o 
  -5  -6   1      959.43      965.12     19.30 o 
  -4  -6   1        0.45        0.00      1.59 o 
  -3  -6   1       35.84       47.46      4.26 o 
  -2  -6   1      590.97      641.12     10.59 o 
  -1  -6   1      152.99      196.07      5.50 o 
   0  -6   1      586.53      604.64     15.67 o 
   1  -6   1       87.47      102.52      2.90 o 
   2  -6   1      226.98      208.16      4.09 o 
   3  -6   1        1.86        5.39      1.25 o 
   4  -6   1      167.27      101.61      3.60 o 
   5  -6   1      166.34      145.31      4.61 o 
   6  -6   1       11.59        9.47      1.99 o 
   7  -6   1        5.26        6.13      2.26 o 
   8  -6   1        6.39        7.10      2.57 o 
   9  -6   1       58.01       62.90      5.50 o 
  10  -6   1       30.07       36.44      5.00 o 
  -9  -5   1       79.70       86.03      9.82 o 
  -8  -5   1       12.28       11.15      5.19 o 
  -7  -5   1        0.26        5.22      4.19 o 
  -6  -5   1     2762.51     2814.07     41.98 o 
  -5  -5   1     3179.24     3264.52     40.09 o 
  -4  -5   1       86.74      105.55      4.47 o 
  -3  -5   1        2.71        2.08      1.39 o 
  -2  -5   1     1326.79     1386.87     17.96 o 
  -1  -5   1      891.66      790.37     11.50 o 
   0  -5   1      168.22      113.60      3.09 o 
   1  -5   1       39.36       16.42      1.26 o 
   2  -5   1       12.23       13.15      1.19 o 
   3  -5   1        5.22        3.92      1.32 o 
   4  -5   1      571.95      561.55      7.54 o 
   5  -5   1      102.97      101.02      4.84 o 
   6  -5   1       42.77       59.94      3.69 o 
   7  -5   1      347.37      380.83      8.71 o 
   8  -5   1       48.04       50.23      4.58 o 
   9  -5   1       42.41       34.87      6.34 o 
  10  -5   1       65.15       64.39      5.78 o 
 -10  -4   1       72.23       68.85      9.44 o 
  -9  -4   1       43.79       44.00      7.17 o 
  -8  -4   1       23.82       21.95      9.72 o 
  -7  -4   1     1878.44     1913.51     32.91 o 
  -6  -4   1      409.87      379.41      9.03 o 
  -5  -4   1     2085.37     2025.41     23.11 o 
  -4  -4   1      467.49      395.05      6.78 o 
  -3  -4   1       37.93       38.20      2.88 o 
  -2  -4   1        6.48        0.87      0.88 o 
  -1  -4   1     1960.76     1720.51     23.53 o 
   0  -4   1       47.30      175.21      2.95 o 
   1  -4   1      605.74      683.40      7.28 o 
   2  -4   1        1.70        0.00      0.71 o 
   3  -4   1      633.96      785.60     10.69 o 
   4  -4   1      172.02      170.36      4.07 o 
   5  -4   1      121.24      132.18      4.31 o 
   6  -4   1        7.98        2.92      1.77 o 
   7  -4   1       11.22        8.69      2.02 o 
   8  -4   1       81.14       73.22      8.06 o 
   9  -4   1        1.40        0.00      1.87 o 
  10  -4   1       12.94       10.88      2.84 o 
  11  -4   1       27.22       27.31      6.83 o 
 -10  -3   1       95.58      110.46     19.58 o 
  -9  -3   1      117.05      134.64      9.01 o 
  -8  -3   1      135.62      126.57      8.04 o 
  -7  -3   1       62.10       61.46      5.55 o 
  -6  -3   1     1707.44     1733.70     20.82 o 
  -5  -3   1      111.60      115.36      3.98 o 
  -4  -3   1     1624.38     1607.27     18.20 o 
  -3  -3   1     3275.63     3755.68     37.08 o 
  -2  -3   1      530.58      457.18      6.31 o 
  -1  -3   1     7827.81     8091.38     96.69 o 
   0  -3   1        7.99       16.97      1.38 o 
   1  -3   1     2049.11     2381.02     23.76 o 
   2  -3   1     1697.41     1698.23     20.45 o 
   3  -3   1      318.16      599.10      7.73 o 
   4  -3   1       79.03       64.48      2.83 o 
   5  -3   1      381.10      357.68      7.91 o 
   6  -3   1       81.12       73.32      5.30 o 
   7  -3   1      493.89      515.13      9.94 o 
   8  -3   1        3.02        1.13      1.79 o 
   9  -3   1       88.03       83.87      5.52 o 
  10  -3   1      226.17      219.99      7.94 o 
  11  -3   1       54.16       56.57      5.76 o 
 -10  -2   1      119.47      132.11     10.55 o 
  -9  -2   1       82.82       75.25      7.01 o 
  -8  -2   1      198.87      195.41     15.66 o 
  -7  -2   1      355.36      354.63      8.91 o 
  -6  -2   1      734.77      697.56     13.08 o 
  -5  -2   1      168.11      169.23      4.22 o 
  -4  -2   1      252.51      249.87      4.79 o 
  -3  -2   1      478.85      657.76      9.65 o 
  -2  -2   1       15.70       56.18      2.50 o 
  -1  -2   1      714.08      519.57      7.71 o 
   0  -2   1       64.65        0.00      0.45 o 
   1  -2   1      199.35      233.79      3.88 o 
   2  -2   1      210.75      138.02      3.03 o 
   3  -2   1     4474.64     4670.47     45.26 o 
   4  -2   1      360.00      395.57      7.55 o 
   5  -2   1     2028.86     2026.20     30.96 o 
   6  -2   1       57.41       42.67      2.95 o 
   7  -2   1        0.89        0.48      1.39 o 
   8  -2   1      104.71      107.48      5.41 o 
   9  -2   1        7.53       13.25      2.65 o 
  10  -2   1      154.03      140.42      7.52 o 
  11  -2   1       56.10       51.69      8.84 o 
 -11  -1   1       19.03       20.45      5.34 o 
 -10  -1   1        0.69        0.00      2.99 o 
  -9  -1   1      157.52      136.43      8.78 o 
  -8  -1   1       35.53       36.66      3.82 o 
  -7  -1   1      130.33      144.17      5.78 o 
  -6  -1   1      162.18      150.21      5.28 o 
  -5  -1   1       59.58       35.81      2.71 o 
  -4  -1   1      680.35      654.11     10.35 o 
  -3  -1   1       63.58      114.54      3.27 o 
  -2  -1   1     1316.91     1395.05     21.02 o 
  -1  -1   1       63.61       90.10      2.20 o 
   0  -1   1      474.70       26.77      1.05 o 
   1  -1   1     3921.53     3980.18     37.34 o 
   2  -1   1     8149.96     8736.97     93.96 o 
   3  -1   1     2327.71     2126.25     21.98 o 
   4  -1   1     2985.09     2839.84     29.34 o 
   5  -1   1     1000.72     1024.12     15.24 o 
   6  -1   1      201.00      229.89      6.54 o 
   7  -1   1       47.12       42.85      4.02 o 
   8  -1   1       40.12       39.05      3.38 o 
   9  -1   1        8.91        6.20      2.49 o 
  10  -1   1        6.53        2.33      3.55 o 
  11  -1   1       11.58        4.78      4.17 o 
 -11   0   1       40.15       43.47      6.35 o 
 -10   0   1       18.35       11.15      4.52 o 
  -9   0   1       35.49       42.60      4.38 o 
  -8   0   1      344.18      335.47      9.30 o 
  -7   0   1       41.24       38.05      3.49 o 
  -6   0   1      476.34      516.58     10.37 o 
  -5   0   1      281.57      275.38      8.10 o 
  -4   0   1      287.25      274.27      6.00 o 
  -3   0   1     1342.29     1402.02     17.54 o 
  -2   0   1     1149.67      917.14     11.59 o 
  -1   0   1       38.74       98.20      2.04 o 
   0   0   1     7223.04     5435.98     80.46 o 
   1   0   1      458.18      272.58      4.88 o 
   2   0   1      582.66      394.20      5.23 o 
   3   0   1       11.39       30.76      1.89 o 
   4   0   1     9460.38    10015.72    106.00 o 
   5   0   1     3038.15     3088.12     38.47 o 
   6   0   1       36.14       40.60      3.19 o 
   7   0   1      121.54      124.29      4.67 o 
   8   0   1       94.21       95.00      6.94 o 
   9   0   1      253.70      224.95     10.36 o 
  10   0   1      162.71      174.84     10.59 o 
 -11   1   1       20.74       16.97      4.79 o 
 -10   1   1       66.38       65.72      5.52 o 
  -9   1   1      110.32      116.50      6.47 o 
  -8   1   1       28.34       31.19      3.61 o 
  -7   1   1      501.67      505.50     14.22 o 
  -6   1   1       36.18       24.90      3.03 o 
  -5   1   1     2747.04     2909.46     35.19 o 
  -4   1   1      428.06      507.74      8.89 o 
  -3   1   1       20.02       53.73      2.57 o 
  -2   1   1      855.23      844.25      9.80 o 
  -1   1   1     3033.16     2178.24     27.66 o 
   0   1   1      178.70      344.57      6.08 o 
   1   1   1     5973.89     6947.54    145.23 o 
   2   1   1       31.13       25.79      1.14 o 
   3   1   1     1056.78     1162.78     14.85 o 
   4   1   1        3.11        3.17      1.00 o 
   5   1   1      384.68      403.37      7.04 o 
   6   1   1      160.91      143.44      5.78 o 
   7   1   1       12.70        8.49      2.91 o 
   8   1   1      150.84      162.88      8.81 o 
   9   1   1       49.69       48.33      6.21 o 
  10   1   1       27.34       21.29      4.87 o 
 -11   2   1       20.46       17.20      3.30 o 
 -10   2   1        3.37        3.03      2.60 o 
  -9   2   1       53.54       52.70      4.78 o 
  -8   2   1      170.08      173.69      6.92 o 
  -7   2   1       17.33       16.94      2.67 o 
  -6   2   1      754.00      729.39     13.16 o 
  -5   2   1      570.31      570.25     11.41 o 
  -4   2   1     1367.56     1273.00     17.50 o 
  -3   2   1      528.29      658.98      8.82 o 
  -2   2   1    34137.52    32216.45    674.50 o 
  -1   2   1     3551.51     2682.12     33.89 o 
   0   2   1     2232.04     2141.12     21.58 o 
   1   2   1       58.19      116.53      3.60 o 
   2   2   1        5.01        0.99      1.13 o 
   3   2   1        3.10        3.44      0.82 o 
   4   2   1      258.32      224.84      4.56 o 
   5   2   1      134.26      126.38      4.33 o 
   6   2   1      186.38      187.66      9.97 o 
   7   2   1      215.40      205.08      8.60 o 
   8   2   1      146.49      152.04      8.84 o 
   9   2   1       22.94       17.99      4.57 o 
  10   2   1      160.55      178.13     11.04 o 
 -11   3   1       37.93       33.79      4.86 o 
 -10   3   1      124.10      132.42      6.70 o 
  -9   3   1       88.78       89.25      6.02 o 
  -8   3   1       14.55       16.54      2.99 o 
  -7   3   1        0.28        0.91      2.55 o 
  -6   3   1      404.22      388.37     13.10 o 
  -5   3   1       20.62       17.62      2.29 o 
  -4   3   1      146.43      229.04      6.20 o 
  -3   3   1       89.59      133.95      4.82 o 
  -2   3   1      204.71      262.36      6.57 o 
  -1   3   1     2909.25     3038.44     30.36 o 
   0   3   1       10.50        0.36      0.54 o 
   1   3   1       12.85        3.06      0.71 o 
   2   3   1       51.83       34.97      2.42 o 
   3   3   1     1264.92     1227.85     19.52 o 
   4   3   1      254.99      307.14      8.24 o 
   5   3   1     1516.75     1381.83     20.18 o 
   6   3   1      102.53      103.06      5.23 o 
   7   3   1        7.45        6.43      2.34 o 
   8   3   1      378.24      442.69     13.98 o 
   9   3   1       98.97      118.31      8.90 o 
 -11   4   1       44.81       48.16      4.91 o 
 -10   4   1       13.26        7.57      2.70 o 
  -9   4   1       67.96       76.42      5.22 o 
  -8   4   1      415.73      428.52     11.59 o 
  -7   4   1       63.94       68.74      4.83 o 
  -6   4   1        1.28        2.98      1.44 o 
  -5   4   1      262.16      263.00      6.24 o 
  -4   4   1     1021.92      810.57     11.83 o 
  -3   4   1       21.86       41.22      2.35 o 
  -2   4   1      132.21      145.95      3.86 o 
  -1   4   1      585.66      549.97      8.27 o 
   0   4   1     2102.94     2280.80     23.56 o 
   1   4   1        0.74       10.87      1.23 o 
   2   4   1      927.64      850.53     13.29 o 
   3   4   1      104.64       94.78      4.79 o 
   4   4   1      118.01      115.52      5.65 o 
   5   4   1      296.89      304.63      9.58 o 
   6   4   1        0.44        0.00      1.77 o 
   7   4   1       87.04       90.59      5.68 o 
   8   4   1       73.88      108.93      8.05 o 
   9   4   1       32.33       31.60      6.68 o 
 -10   5   1       54.49       58.90      4.98 o 
  -9   5   1       67.14       54.17      3.94 o 
  -8   5   1      215.03      205.35      6.93 o 
  -7   5   1      106.38       96.59      5.52 o 
  -6   5   1      480.25      511.59     10.61 o 
  -5   5   1      321.30      288.89      6.97 o 
  -4   5   1        0.32        0.57      1.04 o 
  -3   5   1       34.92       33.01      3.50 o 
  -2   5   1        8.48       10.38      1.24 o 
  -1   5   1      175.34      194.86      4.89 o 
   0   5   1     2311.41     2001.00     42.96 o 
   1   5   1       10.74       14.97      1.54 o 
   2   5   1      278.14      255.73      8.36 o 
   3   5   1       42.27       46.66      3.95 o 
   4   5   1      360.33      335.39      9.74 o 
   5   5   1      449.01      483.93     16.72 o 
   6   5   1      261.43      244.17      7.97 o 
   7   5   1       35.12       38.74      4.85 o 
   8   5   1       46.33       38.15      6.63 o 
 -10   6   1        9.96       12.08      3.49 o 
  -9   6   1        3.90        4.04      1.80 o 
  -8   6   1      108.60      125.82      6.37 o 
  -7   6   1      147.02      145.19      6.22 o 
  -6   6   1       11.32        5.21      1.99 o 
  -5   6   1      551.96      520.20      9.20 o 
  -4   6   1       57.11       69.28      3.94 o 
  -3   6   1        4.19        0.78      1.15 o 
  -2   6   1      476.20      444.95      7.90 o 
  -1   6   1      110.81       85.26      3.20 o 
   0   6   1      349.53      326.31      5.43 o 
   1   6   1     1865.48     1825.61     24.87 o 
   2   6   1      104.00      122.68      5.30 o 
   3   6   1      656.40      683.10     14.95 o 
   4   6   1      953.84      970.86     19.53 o 
   5   6   1      172.07      178.28      8.58 o 
   6   6   1        0.37        0.00      2.24 o 
   7   6   1       15.52       13.06      3.70 o 
   8   6   1       10.80        6.54      4.66 o 
  -9   7   1       17.48       17.96      4.16 o 
  -8   7   1       10.70        7.80      2.80 o 
  -7   7   1       12.55       15.06      2.92 o 
  -6   7   1       79.02       84.49      4.91 o 
  -5   7   1      250.50      201.80      6.28 o 
  -4   7   1        0.87        0.00      1.59 o 
  -3   7   1      236.91      240.33      5.27 o 
  -2   7   1       47.24       55.19      3.84 o 
  -1   7   1      441.89      445.34      8.14 o 
   0   7   1       60.11       83.76      4.62 o 
   1   7   1      215.69      224.51      8.98 o 
   2   7   1       20.33       20.80      2.93 o 
   3   7   1      419.19      460.21     12.45 o 
   4   7   1      345.05      345.15     11.13 o 
   5   7   1      148.81      158.75      8.42 o 
   6   7   1        0.26        0.00      2.84 o 
   7   7   1        4.38        3.98      3.97 o 
  -9   8   1       48.55       36.01      7.34 o 
  -8   8   1       13.38       10.14      3.08 o 
  -7   8   1       51.15       81.85      6.08 o 
  -6   8   1       68.99       55.15      4.84 o 
  -5   8   1       11.44       25.25      3.63 o 
  -4   8   1       29.99       33.44      2.71 o 
  -3   8   1       79.98       87.13      3.77 o 
  -2   8   1       29.82       21.37      3.06 o 
  -1   8   1       46.98       45.39      3.62 o 
   0   8   1      271.89      262.51      7.92 o 
   1   8   1        2.36        1.91      1.86 o 
   2   8   1       91.23       94.40      6.98 o 
   3   8   1     1029.66     1104.54     22.83 o 
   4   8   1      102.14      106.63      7.42 o 
   5   8   1        6.37        3.13      3.02 o 
   6   8   1      135.83      141.46      9.10 o 
  -8   9   1       17.16       25.85      8.64 o 
  -7   9   1        3.63        3.27      2.65 o 
  -6   9   1       21.23       29.23      3.56 o 
  -5   9   1        0.25        0.98      1.84 o 
  -4   9   1        1.01        3.45      1.97 o 
  -3   9   1      144.04      147.13      8.42 o 
  -2   9   1      129.59      125.01      6.54 o 
  -1   9   1        0.49        0.00      1.92 o 
   0   9   1      193.16      213.64      7.77 o 
   1   9   1      675.17      657.65     15.70 o 
   2   9   1      706.76      762.55     18.08 o 
   3   9   1      229.33      216.04      9.87 o 
   4   9   1      130.73      138.57      8.68 o 
   5   9   1       38.27       44.00      5.82 o 
  -7  10   1        1.55        0.00      3.34 o 
  -6  10   1       23.36       19.20      4.52 o 
  -5  10   1      102.16       75.35      9.57 o 
  -3  10   1       13.72        2.77      3.24 o 
  -2  10   1       59.85       81.04      6.62 o 
  -1  10   1       83.34       96.95      7.25 o 
   0  10   1       14.36       11.88      4.62 o 
   1  10   1       44.93       43.00      5.41 o 
   2  10   1       13.98        9.34      8.20 o 
   3  10   1       55.64       61.89      9.85 o 
  -3  11   1       16.87        6.54      5.42 o 
  -2  11   1       21.31       32.16      8.50 o 
  -1  11   1        0.55        0.00      3.31 o 
   0  11   1       14.12       19.10      4.43 o 
   1  11   1      242.13      202.38     12.82 o 
  -2 -12   2       49.81       49.93      7.30 o 
  -1 -12   2       66.97       52.93     11.85 o 
   0 -12   2      383.65      436.57     17.38 o 
   1 -12   2       17.17       11.08      4.17 o 
   2 -12   2       56.67       60.54      7.64 o 
   3 -12   2       81.23      104.75     11.53 o 
   4 -12   2       35.75       32.16      4.87 o 
   5 -12   2        7.12        8.75      3.88 o 
  -4 -11   2       16.55       19.29      4.32 o 
  -3 -11   2       35.43       26.95      4.52 o 
  -2 -11   2       72.03       86.00      7.03 o 
  -1 -11   2        0.22        0.95      3.18 o 
   0 -11   2        0.17        1.41      2.73 o 
   1 -11   2      113.98      111.38      9.17 o 
   2 -11   2       12.45        6.04      3.69 o 
   3 -11   2      149.29      162.12      7.12 o 
   4 -11   2       91.43      108.93      8.37 o 
   5 -11   2        1.53        7.16      3.26 o 
   6 -11   2       46.80       38.12      4.46 o 
   7 -11   2       69.85       68.57      5.92 o 
  -5 -10   2       44.63       61.64      6.48 o 
  -4 -10   2        7.84        3.48      3.01 o 
  -3 -10   2       19.11       13.90      4.00 o 
  -2 -10   2       11.62        5.53      3.63 o 
  -1 -10   2       82.80       84.89      6.16 o 
   0 -10   2      117.60      117.04      8.67 o 
   1 -10   2      292.90      315.10     10.01 o 
   2 -10   2       82.31       90.52      5.21 o 
   3 -10   2       22.95       23.78      3.16 o 
   4 -10   2       19.78       16.40      2.81 o 
   5 -10   2      107.10      104.23     11.90 o 
   6 -10   2        0.12        0.00      2.00 o 
   7 -10   2       96.04       78.29      5.51 o 
   8 -10   2       73.11       84.27      6.64 o 
  -6  -9   2       37.54       23.97      4.45 o 
  -5  -9   2      137.08      132.58      8.15 o 
  -4  -9   2       34.53       33.85      4.45 o 
  -3  -9   2       42.34       45.73      4.84 o 
  -2  -9   2      328.33      281.73      9.58 o 
  -1  -9   2       84.66      106.76      6.18 o 
   0  -9   2      107.24       99.13      5.38 o 
   1  -9   2        1.80        1.24      1.53 o 
   2  -9   2       14.17       14.36      2.82 o 
   3  -9   2       14.54       10.14      2.24 o 
   4  -9   2       10.52        6.01      1.95 o 
   5  -9   2        1.79        3.71      2.30 o 
   6  -9   2       16.81       22.84      3.11 o 
   7  -9   2       13.46        9.37      2.61 o 
   8  -9   2       34.94       45.76      4.88 o 
   9  -9   2      245.46      264.81     10.52 o 
  -7  -8   2      163.92      155.15      9.11 o 
  -6  -8   2      216.16      243.09     11.96 o 
  -5  -8   2       20.79       19.83      3.90 o 
  -4  -8   2        0.58        0.00      2.12 o 
  -3  -8   2        1.50        1.53      2.05 o 
  -2  -8   2        8.82        5.02      2.13 o 
  -1  -8   2       56.42       51.58      3.47 o 
   0  -8   2      121.56      127.02      5.64 o 
   1  -8   2      447.85      525.92      9.01 o 
   2  -8   2       10.26       11.92      1.91 o 
   3  -8   2       62.02       73.24      3.84 o 
   4  -8   2      291.65      338.26      8.38 o 
   5  -8   2       48.00       49.27      6.31 o 
   6  -8   2       60.75       71.85      4.62 o 
   7  -8   2       30.02       30.81      3.73 o 
   8  -8   2       83.51       86.70      6.25 o 
   9  -8   2       82.18       98.45      4.46 o 
  -8  -7   2       12.48       14.81      5.34 o 
  -7  -7   2       31.79       29.69      4.43 o 
  -6  -7   2       92.78      124.60      7.44 o 
  -5  -7   2      152.19      138.63      7.28 o 
  -4  -7   2      111.89      111.97      6.27 o 
  -3  -7   2      144.98      129.24      6.26 o 
  -2  -7   2       81.11       87.24      4.73 o 
  -1  -7   2       91.04      124.78      4.53 o 
   0  -7   2     1133.74     1116.48     14.42 o 
   1  -7   2        0.48        1.33      0.88 o 
   2  -7   2       25.86       31.51      1.94 o 
   3  -7   2       10.63       10.49      1.46 o 
   4  -7   2      349.11      330.15      7.14 o 
   5  -7   2      657.53      733.48     12.60 o 
   6  -7   2      138.66      141.53      5.77 o 
   7  -7   2       44.52       48.22      6.17 o 
   8  -7   2       79.87       89.24      9.00 o 
   9  -7   2        7.77        9.07      3.08 o 
  10  -7   2        5.16        3.08      2.97 o 
  -9  -6   2       56.86       54.56      8.31 o 
  -8  -6   2        5.83        8.22      4.91 o 
  -7  -6   2      113.54      121.85     10.14 o 
  -6  -6   2        0.54        1.83      2.36 o 
  -5  -6   2      325.89      394.31     11.01 o 
  -4  -6   2      326.51      348.33      9.74 o 
  -3  -6   2        8.10       19.97      2.21 o 
  -2  -6   2     1892.78     1941.98     24.30 o 
  -1  -6   2        7.45       38.20      2.58 o 
   0  -6   2      139.52      141.67      4.60 o 
   1  -6   2      869.73      723.09      8.35 o 
   2  -6   2        9.01       17.67      1.73 o 
   3  -6   2       32.54       42.60      2.49 o 
   4  -6   2      600.15      682.87      9.54 o 
   5  -6   2       77.55       78.83      4.06 o 
   6  -6   2      218.79      200.47      6.80 o 
   7  -6   2       25.07       28.95      3.47 o 
   8  -6   2        7.05        5.97      2.46 o 
   9  -6   2       82.05       77.52     11.23 o 
  10  -6   2       34.35       31.47      4.35 o 
  -9  -5   2       68.39       61.90     12.24 o 
  -8  -5   2       74.44       62.05      7.86 o 
  -7  -5   2        0.25        1.83      3.16 o 
  -6  -5   2      842.79      786.52     16.67 o 
  -5  -5   2      414.93      411.66      7.70 o 
  -4  -5   2       37.43       16.97      1.84 o 
  -3  -5   2      145.84      145.30      3.74 o 
  -2  -5   2     2568.70     2672.98     30.36 o 
  -1  -5   2    11033.56    11477.08    137.39 o 
   0  -5   2     1589.28     1946.78     20.57 o 
   1  -5   2      691.01      821.63      8.61 o 
   2  -5   2      553.22      570.06      8.35 o 
   3  -5   2      405.60      360.21      5.47 o 
   4  -5   2      264.55      223.60      4.27 o 
   5  -5   2      409.20      456.66      7.85 o 
   6  -5   2      153.62      172.41      7.40 o 
   7  -5   2       87.91       88.89      4.64 o 
   8  -5   2       11.26       13.64      2.83 o 
   9  -5   2       50.55       58.77      5.17 o 
  10  -5   2       23.60       18.84      7.24 o 
 -10  -4   2       29.12       47.68      8.08 o 
  -9  -4   2        4.97        7.67      4.69 o 
  -8  -4   2        0.66        1.46      3.35 o 
  -7  -4   2     2368.75     2407.39     38.80 o 
  -6  -4   2      738.61      793.98     12.02 o 
  -5  -4   2      600.90      657.82     10.08 o 
  -4  -4   2      711.85      782.39     10.77 o 
  -3  -4   2     1216.92     1336.60     15.41 o 
  -2  -4   2     1361.80     1301.31     15.16 o 
  -1  -4   2     5967.66     6785.80     70.96 o 
   0  -4   2      649.11      467.39      7.06 o 
   1  -4   2     1319.93     1010.05     10.73 o 
   2  -4   2       70.91       79.40      3.81 o 
   3  -4   2      374.45      224.77      5.53 o 
   4  -4   2      943.34      872.90     10.95 o 
   5  -4   2        4.96       15.27      2.83 o 
   6  -4   2       12.44        5.43      1.55 o 
   7  -4   2        9.91        7.14      3.04 o 
   8  -4   2      117.49      111.41      6.07 o 
   9  -4   2      172.02      147.34      9.58 o 
  10  -4   2       12.55        9.83      4.11 o 
  11  -4   2        3.03        5.79      3.83 o 
 -10  -3   2      207.60      241.58     14.88 o 
  -9  -3   2      369.87      342.46     19.75 o 
  -8  -3   2       76.52       81.19      6.74 o 
  -7  -3   2      653.95      699.95     13.41 o 
  -6  -3   2     1242.78     1129.07     15.04 o 
  -5  -3   2      264.59      235.59      5.26 o 
  -4  -3   2      292.26      299.83      5.58 o 
  -3  -3   2      700.19      837.83     10.46 o 
  -2  -3   2     1013.88      794.64      9.51 o 
  -1  -3   2      416.07      217.15      7.26 o 
   0  -3   2      138.72      231.29      7.84 o 
   1  -3   2     1938.04     2086.46     21.28 o 
   2  -3   2      466.42      348.03      7.14 o 
   3  -3   2      350.85      442.40     10.56 o 
   4  -3   2     1759.87     1837.05     20.61 o 
   5  -3   2      123.53      125.10      4.00 o 
   6  -3   2      683.96      693.29     12.71 o 
   7  -3   2      538.75      572.10     13.62 o 
   8  -3   2      124.23      128.32      6.82 o 
   9  -3   2      161.72      166.95      6.56 o 
  10  -3   2       10.64        6.29      2.52 o 
  11  -3   2        9.54        4.00      5.26 o 
 -10  -2   2       96.93       90.20      8.62 o 
  -9  -2   2       74.24       74.82      7.06 o 
  -8  -2   2       80.63       97.28      5.52 o 
  -7  -2   2      467.54      448.13     10.22 o 
  -6  -2   2        3.87        5.90      1.80 o 
  -5  -2   2      195.50      175.64      5.02 o 
  -4  -2   2        3.14        1.26      1.10 o 
  -3  -2   2       96.32      138.52      5.36 o 
  -2  -2   2      692.23      941.73     12.07 o 
  -1  -2   2     2924.21     3020.24     37.76 o 
   0  -2   2     5347.54     6785.56     71.32 o 
   1  -2   2       35.56       40.47      2.01 o 
   2  -2   2     1187.23     1530.44     16.34 o 
   3  -2   2     1612.49     1442.28     15.94 o 
   4  -2   2      140.76      129.18      4.06 o 
   5  -2   2      483.49      433.03      7.64 o 
   6  -2   2       24.04       30.19      2.93 o 
   7  -2   2      114.38      127.46      4.92 o 
   8  -2   2      226.97      215.61      6.51 o 
   9  -2   2       23.86       21.72      3.77 o 
  10  -2   2      281.70      254.00     11.80 o 
  11  -2   2       65.29       58.18      7.31 o 
 -11  -1   2       12.19        6.34      4.32 o 
 -10  -1   2      117.66      143.68      9.59 o 
  -9  -1   2      629.69      687.09     14.91 o 
  -8  -1   2      261.76      256.94      8.07 o 
  -7  -1   2       64.63       65.78      4.42 o 
  -6  -1   2      559.43      546.86     16.38 o 
  -5  -1   2      348.16      286.98      6.87 o 
  -4  -1   2     1040.26     1156.68     16.00 o 
  -3  -1   2      517.77      509.27      8.28 o 
  -2  -1   2        0.72        4.37      1.10 o 
  -1  -1   2     1341.59     1541.29     15.94 o 
   0  -1   2      391.91       76.32      2.44 o 
   1  -1   2      516.27      616.17     11.12 o 
   2  -1   2      155.04       47.74      2.14 o 
   3  -1   2       57.53       36.17      1.81 o 
   4  -1   2      929.59      944.02     12.00 o 
   5  -1   2      540.02      672.27      8.96 o 
   6  -1   2     1446.37     1388.75     17.75 o 
   7  -1   2      550.69      556.47     10.14 o 
   8  -1   2       24.86       30.01      4.08 o 
   9  -1   2      140.88      153.48     15.38 o 
  10  -1   2       27.84       21.44      4.78 o 
 -11   0   2       37.33       32.96      5.88 o 
 -10   0   2      101.93       91.76      6.41 o 
  -9   0   2        1.47        0.00      1.99 o 
  -8   0   2       50.80       63.35      4.74 o 
  -7   0   2       14.56        8.35      3.72 o 
  -6   0   2        0.52        1.75      1.59 o 
  -5   0   2      553.26      502.25      9.61 o 
  -4   0   2      202.28      271.27      6.11 o 
  -3   0   2      171.97      120.13      4.51 o 
  -2   0   2       35.73       34.46      1.85 o 
  -1   0   2     1080.46      842.74     11.97 o 
   0   0   2      537.70      755.86     13.57 o 
   1   0   2      567.40      726.49     12.14 o 
   2   0   2     1058.41     1354.86     17.76 o 
   3   0   2     1145.85     1221.39     13.47 o 
   4   0   2     1835.66     2031.76     19.94 o 
   5   0   2     1216.90     1420.56     17.11 o 
   6   0   2       17.39       12.88      1.66 o 
   7   0   2      389.75      348.95      8.84 o 
   8   0   2       71.00       67.19      6.26 o 
   9   0   2       18.04        4.90      3.54 o 
  10   0   2       61.65       77.39      7.67 o 
 -11   1   2        7.18       14.11      3.64 o 
 -10   1   2        6.53        2.66      2.59 o 
  -9   1   2       64.71       64.09      5.16 o 
  -8   1   2        7.49       11.18      2.63 o 
  -7   1   2      158.19      139.49      5.96 o 
  -6   1   2       25.02       29.78      3.23 o 
  -5   1   2     1279.39     1332.31     19.13 o 
  -4   1   2      456.82      454.19      8.96 o 
  -3   1   2      936.01     1178.10     13.99 o 
  -2   1   2     9531.31     9065.01     85.39 o 
  -1   1   2    42298.79    40964.31    442.74 o 
   0   1   2     1220.19     1121.72     12.17 o 
   1   1   2      454.91      625.99      8.24 o 
   2   1   2       66.59       75.18      3.03 o 
   3   1   2      616.63      773.04      9.17 o 
   4   1   2       79.46      122.65      3.02 o 
   5   1   2      105.22       90.40      3.23 o 
   6   1   2        8.33        4.60      2.06 o 
   7   1   2      196.06      172.84      8.31 o 
   8   1   2      305.61      284.15     10.96 o 
   9   1   2       66.10       56.89      6.41 o 
  10   1   2      163.24      152.35     22.34 o 
 -11   2   2       34.50       38.83      5.00 o 
 -10   2   2       14.46       16.51      3.62 o 
  -9   2   2      148.81      132.82      7.04 o 
  -8   2   2      172.18      182.47      7.34 o 
  -7   2   2      416.41      428.02     10.39 o 
  -6   2   2     1393.16     1380.15     20.73 o 
  -5   2   2        4.44        9.32      1.57 o 
  -4   2   2     1726.38     1845.22     21.08 o 
  -3   2   2      269.54      292.85      5.23 o 
  -2   2   2      685.07      771.15      9.79 o 
  -1   2   2      385.55      212.85      5.23 o 
   0   2   2      185.10      104.43      2.42 o 
   1   2   2      238.27      254.20      6.34 o 
   2   2   2     1158.93     1402.25     21.35 o 
   3   2   2     1716.23     1955.20     27.97 o 
   4   2   2      254.24      283.89      9.97 o 
   5   2   2      364.25      355.01      8.46 o 
   6   2   2       95.42       93.61      5.04 o 
   7   2   2       59.17       59.23      4.63 o 
   8   2   2        9.13       12.41      3.59 o 
   9   2   2       14.93       22.28      4.95 o 
  10   2   2       35.81       39.97      6.60 o 
 -11   3   2       18.02       22.69      4.23 o 
 -10   3   2       52.72       48.24      4.98 o 
  -9   3   2        0.14        0.00      2.29 o 
  -8   3   2        2.07        2.49      2.13 o 
  -7   3   2      305.47      343.68      8.06 o 
  -6   3   2      539.39      533.94      9.72 o 
  -5   3   2      502.22      494.13      8.65 o 
  -4   3   2      489.91      652.73     13.83 o 
  -3   3   2       28.75       21.76      1.88 o 
  -2   3   2      847.72      824.96     13.82 o 
  -1   3   2      201.98      191.75      4.09 o 
   0   3   2     2235.07     2246.63     21.66 o 
   1   3   2        0.41       12.63      0.90 o 
   2   3   2      323.03      332.17      8.45 o 
   3   3   2      224.65      272.31      7.53 o 
   4   3   2        6.82        8.03      2.14 o 
   5   3   2      226.74      231.02     10.76 o 
   6   3   2       65.07       54.27      4.36 o 
   7   3   2        4.26        4.14      2.73 o 
   8   3   2       47.72       52.91      7.79 o 
   9   3   2       23.17       36.17      5.63 o 
 -10   4   2       28.75       26.49      4.21 o 
  -9   4   2       84.59       80.83      6.13 o 
  -8   4   2        5.27        4.66      2.03 o 
  -7   4   2        4.50        1.34      1.69 o 
  -6   4   2       29.49       29.08      2.98 o 
  -5   4   2      366.60      340.38     11.23 o 
  -4   4   2     4456.37     5159.96     51.78 o 
  -3   4   2     3760.74     3693.97     41.95 o 
  -2   4   2      134.36      151.53      4.52 o 
  -1   4   2      260.90      315.18      5.45 o 
   0   4   2      155.85      115.94      2.75 o 
   1   4   2        1.63        0.75      0.66 o 
   2   4   2        5.67       15.58      4.53 o 
   3   4   2        7.41        5.87      2.00 o 
   4   4   2     1272.79     1256.81     21.93 o 
   5   4   2        5.47        5.72      2.40 o 
   6   4   2      119.95      121.41      6.63 o 
   7   4   2       71.02       90.70      5.98 o 
   8   4   2       66.59       64.85      6.67 o 
   9   4   2       50.45       49.80      8.12 o 
 -10   5   2      119.87       99.15      6.46 o 
  -9   5   2       45.22       39.33      3.68 o 
  -8   5   2       27.91       43.20      3.30 o 
  -7   5   2       28.15       41.66      4.20 o 
  -6   5   2       49.29       47.62      4.12 o 
  -5   5   2      133.43      127.36      5.59 o 
  -4   5   2       42.55       41.63      2.86 o 
  -3   5   2     1080.27     1030.00     14.14 o 
  -2   5   2      218.84      229.39      5.27 o 
  -1   5   2      500.05      420.94      6.35 o 
   0   5   2     1326.73     1278.75     13.34 o 
   1   5   2      104.90      121.28      4.82 o 
   2   5   2      216.57      222.92      7.87 o 
   3   5   2      159.07      156.55      6.43 o 
   4   5   2      237.07      213.85      9.30 o 
   5   5   2      346.73      396.75     11.58 o 
   6   5   2       14.59       23.01      3.47 o 
   7   5   2        0.89        0.00      2.81 o 
   8   5   2       44.69       53.84      7.97 o 
 -10   6   2        6.18        6.64      3.08 o 
  -9   6   2       13.71        7.13      4.32 o 
  -8   6   2       21.94       14.46      2.90 o 
  -7   6   2       21.55       21.71      3.58 o 
  -6   6   2        5.19        6.27      1.99 o 
  -5   6   2      132.62      147.85      7.17 o 
  -4   6   2      659.22      640.60      9.95 o 
  -3   6   2      686.45      654.12      9.97 o 
  -2   6   2      100.16      110.58      3.54 o 
  -1   6   2     1003.28      960.80     11.49 o 
   0   6   2      136.77      165.42      5.83 o 
   1   6   2      247.03      213.94      6.67 o 
   2   6   2        0.44        0.76      1.64 o 
   3   6   2      146.77      138.31      6.92 o 
   4   6   2       83.77       92.45      6.24 o 
   5   6   2      396.09      394.91     14.16 o 
   6   6   2       12.46        9.33      3.49 o 
   7   6   2        1.00        1.74      3.50 o 
  -9   7   2       23.69       16.43      4.01 o 
  -8   7   2        1.72        0.40      2.35 o 
  -7   7   2       40.82       51.22      4.39 o 
  -6   7   2      206.29      190.92      7.87 o 
  -5   7   2       77.94      117.03      4.87 o 
  -4   7   2      305.93      282.73      7.37 o 
  -3   7   2       23.24       47.26      2.91 o 
  -2   7   2        7.98        7.11      1.51 o 
  -1   7   2      130.46      128.67      5.29 o 
   0   7   2       36.40       38.44      3.66 o 
   1   7   2        5.11        1.67      1.92 o 
   2   7   2       24.99       26.44      4.65 o 
   3   7   2       39.16       33.38      4.37 o 
   4   7   2        3.06        2.97      3.34 o 
   5   7   2      293.55      277.89     11.56 o 
   6   7   2       59.06       46.45      5.75 o 
  -8   8   2       22.65       27.83      6.01 o 
  -7   8   2       11.96       11.86      3.28 o 
  -6   8   2        9.39       22.19      3.66 o 
  -5   8   2       41.59       34.40      4.45 o 
  -4   8   2        3.66        2.42      2.15 o 
  -3   8   2        4.94        8.48      1.98 o 
  -2   8   2        8.01        9.49      2.55 o 
  -1   8   2       55.16       61.13      4.94 o 
   0   8   2      554.35      539.82     14.48 o 
   1   8   2       38.93       28.77      4.20 o 
   2   8   2      137.79      150.73      8.65 o 
   3   8   2        5.16       16.84      4.70 o 
   4   8   2       21.01       21.48      5.25 o 
   5   8   2       78.97       88.36      9.36 o 
  -7   9   2        8.79       10.43      4.09 o 
  -6   9   2       63.38       59.17      8.06 o 
  -5   9   2       70.90       80.42      5.68 o 
  -4   9   2        3.63        3.96      2.69 o 
  -3   9   2       13.58        6.71      2.76 o 
  -2   9   2        6.46       11.40      3.20 o 
  -1   9   2        6.12        5.50      3.42 o 
   0   9   2        0.33        0.00      2.65 o 
   1   9   2      414.74      443.30     14.03 o 
   2   9   2      263.19      266.40     13.03 o 
   3   9   2        5.94       12.73      4.66 o 
   4   9   2       55.12       81.25      9.08 o 
  -6  10   2        5.21        4.04      3.69 o 
  -5  10   2      105.63      156.12     19.73 o 
  -4  10   2       54.61       48.91      9.12 o 
  -3  10   2       36.95       52.12      5.90 o 
  -2  10   2        9.66       11.25      3.66 o 
  -1  10   2       58.58       64.60      6.54 o 
   0  10   2       58.62       74.87      7.23 o 
   1  10   2       16.89       13.62      7.78 o 
   2  10   2        1.84        0.80      4.02 o 
   1 -13   3        8.86        4.62      4.29 o 
   2 -13   3       81.47       96.59      9.75 o 
   3 -13   3       65.38       86.82     23.43 o 
  -2 -12   3       16.12       21.56      5.63 o 
  -1 -12   3       62.99       65.34     12.71 o 
   0 -12   3      172.62      187.77     12.00 o 
   1 -12   3        4.53        2.25      3.69 o 
   2 -12   3        0.35        0.31      3.22 o 
   3 -12   3      225.44      225.57      9.80 o 
   4 -12   3      213.03      228.75      9.52 o 
   5 -12   3       71.17       72.62      7.16 o 
   6 -12   3       40.02       40.81      5.72 o 
  -4 -11   3        0.16        2.12      2.75 o 
  -3 -11   3        0.24        0.32      2.66 o 
  -2 -11   3      106.86      117.60     35.17 o 
  -1 -11   3      157.38      170.61     10.99 o 
   0 -11   3       32.52       29.22     11.00 o 
   1 -11   3       93.72      101.75      8.71 o 
   2 -11   3        0.42        0.41      2.17 o 
   3 -11   3      118.74      132.89     12.98 o 
   4 -11   3        0.75        0.00      2.17 o 
   5 -11   3       22.56       10.73      3.51 o 
   6 -11   3       36.61       19.51      3.55 o 
   7 -11   3       17.95       16.65      3.58 o 
  -6 -10   3      128.56      120.30      8.64 o 
  -5 -10   3       64.18       50.38      5.86 o 
  -4 -10   3       54.71       42.73      5.10 o 
  -3 -10   3      158.48      186.65      8.72 o 
  -2 -10   3        1.45        3.72      2.46 o 
  -1 -10   3      171.73      209.71     14.76 o 
   0 -10   3       46.11       43.24      4.39 o 
   1 -10   3       19.03       16.18      3.12 o 
   2 -10   3       50.71       44.35      4.55 o 
   3 -10   3        0.82        2.40      2.05 o 
   4 -10   3        7.71        9.27      2.40 o 
   5 -10   3        0.21        0.09      2.53 o 
   6 -10   3       10.01        8.46      2.87 o 
   7 -10   3       23.39       20.47      3.40 o 
   8 -10   3       45.92       61.50      6.19 o 
  -7  -9   3      116.74      122.76      8.72 o 
  -6  -9   3      149.50      183.32     11.73 o 
  -5  -9   3      384.03      387.79     13.34 o 
  -4  -9   3       22.25       22.97      3.80 o 
  -3  -9   3       55.38       68.93      5.56 o 
  -2  -9   3      440.83      450.63     12.12 o 
  -1  -9   3        5.74        4.03      1.75 o 
   0  -9   3      268.58      240.92     11.17 o 
   1  -9   3       79.99       69.01      5.71 o 
   2  -9   3        2.07        1.89      2.37 o 
   3  -9   3      348.90      353.55      8.81 o 
   4  -9   3       18.86       18.47      2.48 o 
   5  -9   3        0.73        0.56      1.81 o 
   6  -9   3       56.24       58.52      4.41 o 
   7  -9   3        2.83        3.38      2.27 o 
   8  -9   3       90.34       82.18      6.34 o 
   9  -9   3        3.82       10.30      3.33 o 
  -8  -8   3      179.16      191.66     19.26 o 
  -7  -8   3       33.96       34.69      5.00 o 
  -6  -8   3      131.09      140.21      8.14 o 
  -5  -8   3      155.48      125.35      7.38 o 
  -4  -8   3      192.44      228.05      8.57 o 
  -3  -8   3      219.12      174.99      7.23 o 
  -2  -8   3      247.98      299.42      7.45 o 
  -1  -8   3      201.33      225.94      6.27 o 
   0  -8   3       27.42       25.57      2.54 o 
   1  -8   3      336.82      353.77      7.71 o 
   2  -8   3      136.28      138.75      7.08 o 
   3  -8   3      131.18      137.02      8.51 o 
   4  -8   3       51.13       37.96      3.21 o 
   5  -8   3      211.23      208.38      8.59 o 
   6  -8   3       74.18       79.94      4.81 o 
   7  -8   3        3.46        2.92      2.21 o 
   8  -8   3      265.18      310.00     10.40 o 
   9  -8   3      102.10      103.63      7.14 o 
  -8  -7   3      112.09      117.59     10.91 o 
  -7  -7   3      162.13      182.83      8.87 o 
  -6  -7   3      363.66      351.37     11.21 o 
  -5  -7   3      455.12      451.39     15.99 o 
  -4  -7   3       19.89       30.17      5.15 o 
  -3  -7   3       87.23       75.80      7.81 o 
  -2  -7   3      309.04      360.77      7.86 o 
  -1  -7   3        2.70       15.91      3.74 o 
   0  -7   3      413.30      402.63      7.97 o 
   1  -7   3       29.30       27.17      2.35 o 
   2  -7   3       48.42       46.09      2.28 o 
   3  -7   3      789.90      743.97     11.77 o 
   4  -7   3      207.88      248.95      6.09 o 
   5  -7   3      480.55      493.30      9.89 o 
   6  -7   3      396.23      417.69     11.21 o 
   7  -7   3       25.84       21.13      4.16 o 
   8  -7   3      189.44      194.71     10.81 o 
   9  -7   3      546.82      593.27     17.97 o 
  10  -7   3      155.69      171.13      9.03 o 
  -9  -6   3        0.71        0.84      4.31 o 
  -8  -6   3       12.56       19.58      5.35 o 
  -7  -6   3      229.64      241.15      9.30 o 
  -6  -6   3      137.69      147.78      7.20 o 
  -5  -6   3      249.43      250.32      8.90 o 
  -4  -6   3       29.81       32.80      2.83 o 
  -3  -6   3        3.10        0.58      1.27 o 
  -2  -6   3      821.27      797.53     14.23 o 
  -1  -6   3      413.91      427.33      9.53 o 
   0  -6   3      359.46      395.18      5.77 o 
   1  -6   3     2117.17     2175.87     26.35 o 
   2  -6   3      247.43      290.57      5.83 o 
   3  -6   3     2327.28     2317.36     50.01 o 
   4  -6   3      528.39      509.25      7.85 o 
   5  -6   3      193.20      170.61      6.32 o 
   6  -6   3       19.25       14.11      2.53 o 
   7  -6   3       44.19       42.20      4.14 o 
   8  -6   3       96.23       95.17      6.11 o 
   9  -6   3       29.78       28.82      3.97 o 
  10  -6   3       50.98       55.72      5.55 o 
  -9  -5   3        0.67        4.08      4.36 o 
  -8  -5   3       59.56       52.45      7.25 o 
  -7  -5   3       41.68       41.46      6.08 o 
  -6  -5   3       33.77       35.23      3.22 o 
  -5  -5   3      220.67      221.30      6.23 o 
  -4  -5   3      423.84      498.64      8.20 o 
  -3  -5   3     1253.36     1413.25     18.98 o 
  -2  -5   3        0.55        2.54      1.19 o 
  -1  -5   3     3784.26     4374.03     47.69 o 
   0  -5   3      543.27      497.47      7.06 o 
   1  -5   3     1947.63     1751.75     22.72 o 
   2  -5   3      284.71      197.40      3.97 o 
   3  -5   3      837.37     1118.45     22.30 o 
   4  -5   3       21.61       17.82      1.49 o 
   5  -5   3      233.72      208.27      4.36 o 
   6  -5   3        8.69       11.01      2.48 o 
   7  -5   3      140.86      123.90      6.04 o 
   8  -5   3      179.31      191.28      7.73 o 
   9  -5   3      207.23      200.47      8.38 o 
  10  -5   3        1.57        0.00      2.71 o 
 -10  -4   3      368.14      403.78     18.62 o 
  -9  -4   3        1.02        0.00      3.49 o 
  -8  -4   3      132.99      146.94     10.63 o 
  -7  -4   3     2571.83     2698.60     42.07 o 
  -6  -4   3      588.59      585.63      9.91 o 
  -5  -4   3        4.27        1.17      1.20 o 
  -4  -4   3       40.61       21.03      2.18 o 
  -3  -4   3      290.77      267.65      5.63 o 
  -2  -4   3     2484.37     2424.20     24.84 o 
  -1  -4   3       15.74       66.81      4.21 o 
   0  -4   3     1045.22      918.98     12.14 o 
   1  -4   3      206.80      254.25      4.58 o 
   2  -4   3      543.23      460.52      7.80 o 
   3  -4   3     2516.85     2596.15     27.25 o 
   4  -4   3      518.55      526.88      6.91 o 
   5  -4   3      301.60      312.53      5.62 o 
   6  -4   3     1030.08     1056.17     15.00 o 
   7  -4   3       66.82       56.08      3.76 o 
   8  -4   3      702.96      708.43     14.67 o 
   9  -4   3      172.75      190.04      7.99 o 
  10  -4   3       22.05       20.31      3.74 o 
 -10  -3   3       23.35       38.03      7.04 o 
  -9  -3   3       57.42       70.14      8.89 o 
  -8  -3   3     1131.51     1112.88     22.79 o 
  -7  -3   3      100.42       95.38      5.15 o 
  -6  -3   3      990.17      970.97     13.59 o 
  -5  -3   3       11.79       16.79      1.84 o 
  -4  -3   3       29.76       38.94      2.30 o 
  -3  -3   3     1776.01     2112.84     22.38 o 
  -2  -3   3       33.69       69.43      2.30 o 
  -1  -3   3     1560.69     1926.95     20.03 o 
   0  -3   3     1048.18     1481.48     18.18 o 
   1  -3   3      577.45      523.86      9.33 o 
   2  -3   3        0.47       14.69      2.60 o 
   3  -3   3      135.12      103.02      2.75 o 
   4  -3   3      554.57      567.10      7.60 o 
   5  -3   3        2.18        2.37      1.01 o 
   6  -3   3      273.79      255.50      6.22 o 
   7  -3   3      135.75      136.31      5.68 o 
   8  -3   3        0.40        0.00      1.59 o 
   9  -3   3      304.07      304.83      8.44 o 
  10  -3   3      152.07      160.32     13.23 o 
 -10  -2   3        0.59        2.77      3.38 o 
  -9  -2   3      177.12      169.09      8.38 o 
  -8  -2   3       19.97       22.66      3.33 o 
  -7  -2   3      426.90      446.27     10.34 o 
  -6  -2   3      144.69      139.52      5.34 o 
  -5  -2   3      424.89      425.68      7.31 o 
  -4  -2   3       18.95        8.45      1.62 o 
  -3  -2   3     1300.03     1278.59     19.28 o 
  -2  -2   3        5.07        1.88      0.90 o 
  -1  -2   3      709.75      748.88     10.17 o 
   0  -2   3      409.98      713.72     13.08 o 
   1  -2   3        0.53        2.66      1.22 o 
   2  -2   3     1897.07     2230.81     33.83 o 
   3  -2   3      316.45      287.00      4.62 o 
   4  -2   3     1694.13     1717.36     17.52 o 
   5  -2   3      329.31      347.02      8.26 o 
   6  -2   3      305.75      323.73      7.40 o 
   7  -2   3      292.84      313.16      7.42 o 
   8  -2   3      343.84      337.35      9.87 o 
   9  -2   3      343.80      321.49     13.66 o 
  10  -2   3      119.25      157.57     10.08 o 
 -11  -1   3        1.43        3.32      3.92 o 
 -10  -1   3      245.64      259.56      9.55 o 
  -9  -1   3      584.11      602.41     18.69 o 
  -8  -1   3        2.37        2.76      2.06 o 
  -7  -1   3       70.56       65.14      6.47 o 
  -6  -1   3       59.94       65.12      4.02 o 
  -5  -1   3      386.13      379.86     10.88 o 
  -4  -1   3      333.62      459.49      8.56 o 
  -3  -1   3     1668.53     1702.05     19.13 o 
  -2  -1   3     3297.39     3130.37     31.55 o 
  -1  -1   3       90.84      145.66      2.98 o 
   0  -1   3        1.60       14.97      1.62 o 
   1  -1   3     1776.30     1904.84     29.67 o 
   2  -1   3      284.94      438.17      8.14 o 
   3  -1   3     1174.55     1411.75     17.26 o 
   4  -1   3      716.78      724.99      9.13 o 
   5  -1   3       15.52       29.17      2.10 o 
   6  -1   3       17.53       19.53      1.96 o 
   7  -1   3        1.32        1.56      1.84 o 
   8  -1   3        6.63        3.70      2.95 o 
   9  -1   3      420.58      408.64     13.87 o 
  10  -1   3        1.33        4.26      3.68 o 
 -11   0   3       69.12       62.73      6.08 o 
 -10   0   3      140.21      163.70      8.16 o 
  -9   0   3      252.38      255.06      8.77 o 
  -8   0   3       45.98       56.46      4.59 o 
  -7   0   3       55.48       51.74      6.44 o 
  -6   0   3      429.38      453.36     12.30 o 
  -5   0   3      497.71      498.36      9.82 o 
  -4   0   3      176.91      166.03      4.42 o 
  -3   0   3      526.29      714.90      9.84 o 
  -2   0   3      453.08      480.79      6.94 o 
  -1   0   3     6427.35     7221.53     76.43 o 
   0   0   3      434.82      474.70     10.03 o 
   1   0   3        5.07        8.99      1.54 o 
   2   0   3      328.66      210.99      4.33 o 
   3   0   3        9.89       27.11      2.48 o 
   4   0   3      600.03      657.88      9.89 o 
   5   0   3       31.38       18.28      1.74 o 
   6   0   3      174.88      219.63      8.77 o 
   7   0   3      225.19      220.23      9.03 o 
   8   0   3       71.37       64.80      6.33 o 
   9   0   3        8.54       10.03      3.89 o 
  10   0   3       22.19       15.99      6.43 o 
 -11   1   3       49.82       41.34      5.21 o 
 -10   1   3      258.20      272.54      9.84 o 
  -9   1   3      329.44      321.12     13.98 o 
  -8   1   3        0.82        0.89      1.96 o 
  -7   1   3      800.50      845.47     18.20 o 
  -6   1   3      393.29      370.65      8.00 o 
  -5   1   3      388.39      333.77      7.04 o 
  -4   1   3     1129.65     1158.84     14.89 o 
  -3   1   3        0.52       15.68      1.62 o 
  -2   1   3      747.58      788.88     11.29 o 
  -1   1   3     1883.89     1602.27     20.85 o 
   0   1   3      380.02      237.61      3.74 o 
   1   1   3       11.40       16.03      1.17 o 
   2   1   3      309.98      289.74      7.03 o 
   3   1   3     4447.33     4834.34     59.73 o 
   4   1   3      294.66      340.08      6.61 o 
   5   1   3       62.69       65.26      4.05 o 
   6   1   3      100.18      129.64      5.76 o 
   7   1   3        0.28        2.17      2.87 o 
   8   1   3      609.02      580.55     16.93 o 
   9   1   3       17.14       16.45      4.59 o 
  10   1   3        0.40        0.00      3.56 o 
 -11   2   3       22.93       17.26      3.90 o 
 -10   2   3      150.44      153.91     11.56 o 
  -9   2   3      150.84      150.85      6.61 o 
  -8   2   3      179.36      174.10      6.52 o 
  -7   2   3        0.59        0.34      1.62 o 
  -6   2   3     1219.41     1165.58     16.58 o 
  -5   2   3        0.31        1.03      1.30 o 
  -4   2   3      853.57      742.82     10.80 o 
  -3   2   3      749.42      641.94     10.63 o 
  -2   2   3     1557.71     1352.89     14.05 o 
  -1   2   3     1339.51     1546.18     24.14 o 
   0   2   3     1580.94     1763.15     17.60 o 
   1   2   3        3.55        2.37      0.93 o 
   2   2   3        2.88        1.92      1.17 o 
   3   2   3      124.38      117.26      6.10 o 
   4   2   3      303.35      266.02      7.87 o 
   5   2   3       58.28       52.19      4.45 o 
   6   2   3        6.29        6.49      2.32 o 
   7   2   3      277.83      287.90      8.85 o 
   8   2   3        7.69        7.06      4.18 o 
   9   2   3       89.72       84.74      8.00 o 
 -10   3   3       13.63        9.41      3.17 o 
  -9   3   3      104.19      101.86      5.73 o 
  -8   3   3       86.47       91.32      5.19 o 
  -7   3   3       85.19       69.08      4.21 o 
  -6   3   3      368.95      364.33      7.88 o 
  -5   3   3      543.83      429.75     12.33 o 
  -4   3   3      650.09      523.89     11.05 o 
  -3   3   3     4193.97     4344.67     43.85 o 
  -2   3   3        8.49       15.34      1.90 o 
  -1   3   3     1783.94     1731.84     17.94 o 
   0   3   3        0.45        1.99      0.87 o 
   1   3   3        5.46        1.25      0.83 o 
   2   3   3      558.02      501.27      9.55 o 
   3   3   3      113.54      106.15      4.61 o 
   4   3   3      147.51      124.98      5.98 o 
   5   3   3       69.96       90.68      5.71 o 
   6   3   3        1.87        1.38      2.14 o 
   7   3   3      184.24      193.09      7.80 o 
   8   3   3       29.84       29.13      4.85 o 
   9   3   3       31.80       17.01      4.90 o 
 -10   4   3       13.20       12.03      3.56 o 
  -9   4   3        1.86        1.90      2.08 o 
  -8   4   3       35.82       38.60      6.75 o 
  -7   4   3      146.18      145.30      5.28 o 
  -6   4   3      171.46      165.95      6.66 o 
  -5   4   3      107.49      117.92      5.44 o 
  -4   4   3      216.49      179.21      6.64 o 
  -3   4   3       75.04       88.35      4.92 o 
  -2   4   3        8.58        7.89      1.68 o 
  -1   4   3      836.81      751.63     10.02 o 
   0   4   3     1343.38     1437.09     17.73 o 
   1   4   3     2134.82     2202.06     28.21 o 
   2   4   3      659.09      695.42     12.52 o 
   3   4   3      501.58      481.52     11.07 o 
   4   4   3      458.54      421.36     15.62 o 
   5   4   3        7.61        6.26      4.49 o 
   6   4   3      185.41      181.64      7.47 o 
   7   4   3       97.61       91.89      6.17 o 
   8   4   3       11.44       12.25      4.18 o 
 -10   5   3       55.59       51.33      5.73 o 
  -9   5   3       77.75       95.20      6.80 o 
  -8   5   3        0.39        0.00      2.31 o 
  -7   5   3       29.30       35.55      4.10 o 
  -6   5   3      654.44      667.28     18.83 o 
  -5   5   3      299.74      280.99      8.77 o 
  -4   5   3       31.46       35.77      2.58 o 
  -3   5   3      504.86      575.08      9.95 o 
  -2   5   3       92.39       89.16      3.53 o 
  -1   5   3      857.72      876.98     10.65 o 
   0   5   3       93.15      115.23      4.94 o 
   1   5   3      274.79      248.59      7.06 o 
   2   5   3      339.91      309.04     14.97 o 
   3   5   3       15.96       14.16      2.64 o 
   4   5   3      284.93      285.52     13.54 o 
   5   5   3      129.62      132.80      9.54 o 
   6   5   3       23.46       14.30      3.67 o 
   7   5   3      146.27      166.69      9.23 o 
  -9   6   3       90.03       83.29      7.77 o 
  -8   6   3       68.51       73.88      6.06 o 
  -7   6   3       33.65       28.91      4.02 o 
  -6   6   3      100.00      104.32      7.75 o 
  -5   6   3      132.94      101.96      7.47 o 
  -4   6   3        1.94        1.34      1.61 o 
  -3   6   3        4.11        8.12      1.71 o 
  -2   6   3      108.86      104.65      4.13 o 
  -1   6   3      229.98      225.53      7.52 o 
   0   6   3      146.17      150.57      7.47 o 
   1   6   3      171.36      167.90      7.64 o 
   2   6   3        6.92        9.88      3.09 o 
   3   6   3      303.28      278.22     12.07 o 
   4   6   3      110.79      113.76      9.12 o 
   5   6   3      153.08      152.60     11.81 o 
   6   6   3        8.62        7.12      4.05 o 
  -9   7   3        6.72        6.54      3.58 o 
  -8   7   3        1.74        0.48      2.78 o 
  -7   7   3        0.14        1.47      2.74 o 
  -6   7   3       85.95      104.92      7.36 o 
  -5   7   3       31.50       35.76      7.37 o 
  -4   7   3        8.11       13.50      3.03 o 
  -3   7   3       37.31       32.27      2.87 o 
  -2   7   3        8.63        4.97      2.56 o 
  -1   7   3      109.16      132.61      6.72 o 
   0   7   3      398.31      339.51     19.56 o 
   1   7   3        1.66        4.17      2.73 o 
   2   7   3       97.91      111.29      7.66 o 
   3   7   3        0.96        0.00      2.79 o 
   4   7   3       71.82       72.40      8.22 o 
   5   7   3       18.65       25.40      5.68 o 
  -8   8   3       72.07       76.96      6.92 o 
  -7   8   3       26.13       22.48      4.15 o 
  -6   8   3       13.92        9.83      3.38 o 
  -5   8   3        1.98        1.65      2.15 o 
  -4   8   3        0.12        0.42      2.53 o 
  -3   8   3        4.99        0.00      2.45 o 
  -2   8   3        0.96        0.48      2.30 o 
  -1   8   3        3.57        4.16      2.69 o 
   0   8   3       48.49       45.81      5.38 o 
   1   8   3       44.92       38.10      5.22 o 
   2   8   3      112.15      105.09     15.06 o 
   3   8   3       34.83       23.66      7.28 o 
   4   8   3       47.38       42.55      7.02 o 
  -6   9   3       17.10        5.78      2.83 o 
  -5   9   3        5.37        6.98      3.89 o 
  -4   9   3        3.19        7.98      3.92 o 
  -3   9   3        5.94        1.17      2.65 o 
  -2   9   3        4.85        2.30      3.00 o 
  -1   9   3       56.42       61.12      6.37 o 
   0   9   3        8.78       16.38      4.70 o 
   1   9   3      259.39      283.17     20.85 o 
   2   9   3      111.62      113.46      8.87 o 
  -4  10   3       87.82       95.54     10.63 o 
  -3  10   3       71.52       78.45      7.56 o 
  -2  10   3        0.29        0.00      3.31 o 
  -1  10   3      160.44      192.62     11.32 o 
   0  10   3      288.44      239.33     12.00 o 
   0 -13   4      152.88      145.72     11.56 o 
   1 -13   4        9.92        2.66      3.92 o 
   2 -13   4       64.32       81.15     11.90 o 
   3 -13   4       56.01       47.71      5.67 o 
   4 -13   4        5.46       11.84      7.47 o 
  -3 -12   4       55.65       58.36      8.21 o 
  -2 -12   4        2.50        4.63      4.16 o 
  -1 -12   4       19.09       14.88      4.68 o 
   0 -12   4       29.63       33.94      5.97 o 
   1 -12   4       14.88        6.30      7.37 o 
   2 -12   4       67.93       56.32      5.72 o 
   3 -12   4      460.55      532.56     16.03 o 
   4 -12   4      559.71      648.00     16.92 o 
   5 -12   4      205.11      202.41     11.62 o 
   6 -12   4        4.92        3.71      3.24 o 
  -5 -11   4       18.34        9.62      3.78 o 
  -4 -11   4       31.65       22.29      5.33 o 
  -3 -11   4      113.87      119.15      9.84 o 
  -2 -11   4      412.65      421.97     25.82 o 
  -1 -11   4      421.41      466.43     42.65 o 
   0 -11   4        1.20        0.00      2.72 o 
   1 -11   4        7.38        8.25      2.80 o 
   2 -11   4       26.52       24.30      3.88 o 
   3 -11   4       31.81       44.02      4.86 o 
   4 -11   4        3.50        1.74      2.29 o 
   5 -11   4       68.45       70.39      6.51 o 
   6 -11   4        0.39        0.56      2.36 o 
   7 -11   4       19.05       19.38      4.88 o 
  -6 -10   4      154.75      154.58      9.37 o 
  -5 -10   4       32.08       50.64      5.83 o 
  -4 -10   4       57.00       66.36      6.10 o 
  -3 -10   4       19.25       22.19      4.78 o 
  -2 -10   4       21.75       13.21      3.77 o 
  -1 -10   4      131.26      151.12      8.88 o 
   0 -10   4      313.84      331.52     20.02 o 
   1 -10   4      122.19      116.34      6.60 o 
   2 -10   4      203.28      187.50      7.74 o 
   3 -10   4       14.68       12.02      3.02 o 
   4 -10   4       53.10       50.06      4.26 o 
   5 -10   4       15.55        8.27      3.76 o 
   6 -10   4       25.66       23.25      3.63 o 
   7 -10   4        0.30        0.12      2.20 o 
   8 -10   4       23.52       23.19      4.07 o 
  -7  -9   4        0.21        5.07      3.30 o 
  -6  -9   4      215.14      228.28     10.22 o 
  -5  -9   4      146.60      139.59      8.03 o 
  -4  -9   4        4.64        3.17      2.43 o 
  -3  -9   4      292.97      253.88      9.12 o 
  -2  -9   4      284.85      327.03      8.32 o 
  -1  -9   4      288.76      272.59      8.66 o 
   0  -9   4      911.46      977.89     19.52 o 
   1  -9   4        1.89        0.00      1.60 o 
   2  -9   4      143.67      123.92      6.34 o 
   3  -9   4      187.84      191.78      6.41 o 
   4  -9   4       62.23       57.83      4.65 o 
   5  -9   4        9.40        4.80      2.15 o 
   6  -9   4        6.63        6.78      2.24 o 
   7  -9   4       32.97       37.66      4.00 o 
   8  -9   4       33.15       39.79      4.58 o 
   9  -9   4       13.96       13.81      3.61 o 
  -8  -8   4       32.20       29.81      6.57 o 
  -7  -8   4      239.75      245.74     10.22 o 
  -6  -8   4      195.68      210.29      9.17 o 
  -5  -8   4      205.86      205.02      8.52 o 
  -4  -8   4      285.94      325.54     19.45 o 
  -3  -8   4      195.83      167.09      6.09 o 
  -2  -8   4      141.75      165.96      5.51 o 
  -1  -8   4      225.80      172.10      5.39 o 
   0  -8   4        9.82       14.19      2.45 o 
   1  -8   4      259.88      234.66      7.55 o 
   2  -8   4       24.86       19.92      2.85 o 
   3  -8   4      315.35      304.07      6.95 o 
   4  -8   4      408.44      424.41      8.61 o 
   5  -8   4       70.29       75.72      5.10 o 
   6  -8   4       78.59       84.44      4.96 o 
   7  -8   4      199.16      188.71      7.97 o 
   8  -8   4      328.70      310.81     11.87 o 
   9  -8   4       19.65       17.27      3.62 o 
  -8  -7   4       53.85       62.73      8.51 o 
  -7  -7   4        8.31        3.69      2.84 o 
  -6  -7   4        6.61        4.95      2.52 o 
  -5  -7   4       41.19       43.79      4.49 o 
  -4  -7   4      167.86      183.15      7.84 o 
  -3  -7   4       61.65       63.15      4.73 o 
  -2  -7   4      272.91      260.63      6.62 o 
  -1  -7   4      769.36      890.29     13.63 o 
   0  -7   4     1276.35     1431.53     19.03 o 
   1  -7   4       24.69       15.91      2.11 o 
   2  -7   4     1247.33     1313.99     18.50 o 
   3  -7   4     1454.67     1546.58     17.30 o 
   4  -7   4      241.04      236.68      6.57 o 
   5  -7   4      448.83      427.21      8.23 o 
   6  -7   4        0.28        0.87      1.69 o 
   7  -7   4      235.91      248.89      8.51 o 
   8  -7   4      121.95      136.21      7.32 o 
   9  -7   4      217.39      237.57      9.52 o 
  10  -7   4      213.41      218.83     10.36 o 
  -9  -6   4       17.67       22.79      9.18 o 
  -8  -6   4       12.78        8.92     10.19 o 
  -7  -6   4      155.70      160.54     10.94 o 
  -6  -6   4        8.89        4.48      2.52 o 
  -5  -6   4      111.16      108.55      4.96 o 
  -4  -6   4       96.67      101.12      6.32 o 
  -3  -6   4      126.69      130.02      4.62 o 
  -2  -6   4      939.81      969.12     14.35 o 
  -1  -6   4      457.85      456.65      7.61 o 
   0  -6   4       37.01       22.71      1.81 o 
   1  -6   4        1.01        1.32      1.01 o 
   2  -6   4       45.26       25.57      2.03 o 
   3  -6   4     3541.77     3387.34     32.50 o 
   4  -6   4     1441.15     1614.38     19.83 o 
   5  -6   4      295.01      293.44      6.14 o 
   6  -6   4        3.29        4.14      2.02 o 
   7  -6   4       89.75       94.03      6.12 o 
   8  -6   4       24.39       25.16      3.70 o 
   9  -6   4        2.26        1.55      2.57 o 
  10  -6   4       25.13       22.23      4.16 o 
  -9  -5   4        0.30        0.00      3.97 o 
  -8  -5   4        6.22        8.60      4.24 o 
  -7  -5   4        8.09        3.33      2.49 o 
  -6  -5   4       12.64       10.86      2.23 o 
  -5  -5   4       23.02       23.86      3.46 o 
  -4  -5   4       32.20       50.82      2.73 o 
  -3  -5   4      438.47      364.18      6.32 o 
  -2  -5   4       14.06       24.88      2.01 o 
  -1  -5   4       85.74       58.42      2.55 o 
   0  -5   4      730.38      600.32      8.37 o 
   1  -5   4       76.85       64.47      2.57 o 
   2  -5   4      714.81      762.02     15.90 o 
   3  -5   4      318.40      378.90      6.89 o 
   4  -5   4      231.39      223.86      4.88 o 
   5  -5   4      669.68      652.59     10.38 o 
   6  -5   4      315.77      360.84     12.05 o 
   7  -5   4      440.72      488.89     15.45 o 
   8  -5   4        1.12        1.76      2.22 o 
   9  -5   4        1.98        1.30      2.48 o 
  10  -5   4        4.17        4.34      2.96 o 
 -10  -4   4      124.95      118.62     11.50 o 
  -9  -4   4       50.18       33.17      6.75 o 
  -8  -4   4       13.03        8.60      3.00 o 
  -7  -4   4      307.80      307.52      9.90 o 
  -6  -4   4      767.22      766.26     11.94 o 
  -5  -4   4      210.75      185.97      4.98 o 
  -4  -4   4        0.57        2.04      1.11 o 
  -3  -4   4     4764.91     5181.86     50.67 o 
  -2  -4   4     5613.13     6080.50     58.27 o 
  -1  -4   4      104.06       48.31      2.88 o 
   0  -4   4     1242.85     1618.34     18.22 o 
   1  -4   4      561.05      700.67      9.41 o 
   2  -4   4       75.18       72.53      3.59 o 
   3  -4   4      300.36      272.97      5.03 o 
   4  -4   4       18.86       11.78      1.36 o 
   5  -4   4       34.35       44.46      2.43 o 
   6  -4   4      235.73      215.64      6.77 o 
   7  -4   4       53.18       47.21      6.74 o 
   8  -4   4      506.37      518.34     12.22 o 
   9  -4   4       27.59       26.18      3.81 o 
  10  -4   4       34.68       45.17      8.16 o 
 -10  -3   4       75.87       98.78     10.42 o 
  -9  -3   4      321.09      355.79     11.91 o 
  -8  -3   4      877.67      886.77     16.84 o 
  -7  -3   4      670.06      706.99     13.90 o 
  -6  -3   4      199.75      197.19      6.37 o 
  -5  -3   4      266.37      256.89      7.40 o 
  -4  -3   4      774.55      693.30     10.01 o 
  -3  -3   4       20.72       15.48      1.47 o 
  -2  -3   4      723.61      660.83      9.36 o 
  -1  -3   4      252.41      349.23      5.96 o 
   0  -3   4     2644.88     3338.41     37.15 o 
   1  -3   4     3041.06     2966.11     38.02 o 
   2  -3   4       40.80       95.81      5.08 o 
   3  -3   4      481.34      502.74      6.42 o 
   4  -3   4      356.05      334.68      6.00 o 
   5  -3   4       65.84       75.73      2.98 o 
   6  -3   4      121.04      144.23      5.59 o 
   7  -3   4       33.53       29.49      2.94 o 
   8  -3   4      213.91      211.32      8.27 o 
   9  -3   4      215.05      241.93     20.48 o 
  10  -3   4        3.92       12.94      6.64 o 
 -10  -2   4      100.42      100.85      6.84 o 
  -9  -2   4      331.51      363.88     10.70 o 
  -8  -2   4       96.44       97.83      8.94 o 
  -7  -2   4      990.35      910.86     21.17 o 
  -6  -2   4       25.90       16.52      2.47 o 
  -5  -2   4       16.13       20.21      1.92 o 
  -4  -2   4      872.67     1040.05     12.30 o 
  -3  -2   4      329.37      254.95      4.65 o 
  -2  -2   4      117.39       77.81      3.31 o 
  -1  -2   4        5.44        5.00      0.94 o 
   0  -2   4      730.34      909.42     13.51 o 
   1  -2   4       76.06       66.40      4.40 o 
   2  -2   4      456.70      544.26     11.45 o 
   3  -2   4      697.00      851.50     12.08 o 
   4  -2   4        0.45        1.45      0.98 o 
   5  -2   4      769.98      806.86     11.62 o 
   6  -2   4       11.54        9.94      1.68 o 
   7  -2   4        0.71        0.54      1.56 o 
   8  -2   4       30.15       39.88      8.17 o 
   9  -2   4        8.07        3.60      4.03 o 
  10  -2   4        2.30        1.32      4.89 o 
 -10  -1   4       38.31       27.14      5.67 o 
  -9  -1   4       56.97       58.50      5.08 o 
  -8  -1   4      137.96      120.36      6.25 o 
  -7  -1   4      176.36      175.80      6.54 o 
  -6  -1   4      576.07      594.48     11.85 o 
  -5  -1   4     1289.32     1292.51     17.14 o 
  -4  -1   4     1291.36     1446.37     17.90 o 
  -3  -1   4      324.03      410.41      7.13 o 
  -2  -1   4     1024.40      991.67     11.02 o 
  -1  -1   4       77.11      199.20      3.78 o 
   0  -1   4        6.67        2.00      0.82 o 
   1  -1   4      905.16      990.97     12.79 o 
   2  -1   4        0.65        0.00      0.83 o 
   3  -1   4      356.97      276.20      6.66 o 
   4  -1   4       20.77       11.19      1.71 o 
   5  -1   4       75.43       82.64      3.62 o 
   6  -1   4      236.96      257.90      7.37 o 
   7  -1   4       59.58       50.41      5.37 o 
   8  -1   4        0.23        0.00      2.77 o 
   9  -1   4      317.61      298.11     12.09 o 
  10  -1   4       12.10       10.37      4.40 o 
 -11   0   4      249.84      262.44     10.64 o 
 -10   0   4      278.08      261.85     12.34 o 
  -9   0   4        0.42        0.76      2.20 o 
  -8   0   4       22.97       18.80      3.27 o 
  -7   0   4      230.33      243.65      8.46 o 
  -6   0   4      114.31      122.93      4.91 o 
  -5   0   4      738.67      736.92     12.31 o 
  -4   0   4      359.11      391.56      8.77 o 
  -3   0   4      146.47       75.80      2.97 o 
  -2   0   4     1044.89     1053.53     12.69 o 
  -1   0   4     1617.35     1263.10     16.86 o 
   0   0   4      493.80      370.34      8.05 o 
   1   0   4     1499.14     1342.73     16.43 o 
   2   0   4       80.95       76.30      3.08 o 
   3   0   4      184.55      231.80      5.73 o 
   4   0   4      637.43      612.77     10.23 o 
   5   0   4       73.99       76.19      5.05 o 
   6   0   4       15.42       22.54      3.19 o 
   7   0   4       10.10        2.19      2.68 o 
   8   0   4        2.75        0.00      2.85 o 
   9   0   4       12.97        9.24      3.90 o 
 -10   1   4        6.58        5.04      2.88 o 
  -9   1   4       14.74       15.25      2.87 o 
  -8   1   4       94.46       93.00      5.56 o 
  -7   1   4        3.19        2.77      1.85 o 
  -6   1   4      572.57      517.05      9.90 o 
  -5   1   4      946.57      882.32     13.35 o 
  -4   1   4      200.23      179.32      4.80 o 
  -3   1   4      782.33      841.64     11.34 o 
  -2   1   4     3075.28     2858.92     29.70 o 
  -1   1   4      446.95      496.37      9.03 o 
   0   1   4     2628.10     2933.04     45.76 o 
   1   1   4       82.26       87.50      2.63 o 
   2   1   4      845.02      801.69     10.31 o 
   3   1   4      842.06      945.49     12.07 o 
   4   1   4       51.89       63.23      5.51 o 
   5   1   4       41.01       34.38     10.89 o 
   6   1   4       38.40       37.76      4.70 o 
   7   1   4      418.29      356.40     10.19 o 
   8   1   4       26.20       46.26      5.77 o 
   9   1   4       24.93       16.91      4.79 o 
 -10   2   4        2.40        4.45      3.19 o 
  -9   2   4       92.26       86.59      5.47 o 
  -8   2   4       27.87       17.97      3.04 o 
  -7   2   4      113.72      118.34      5.32 o 
  -6   2   4      697.36      775.17     12.79 o 
  -5   2   4      292.98      234.01      5.98 o 
  -4   2   4     1576.78     1725.64     24.88 o 
  -3   2   4      271.06      258.68      8.62 o 
  -2   2   4     2134.54     2461.07     29.76 o 
  -1   2   4      167.62      140.90      3.53 o 
   0   2   4       43.50       50.51      3.73 o 
   1   2   4      252.10      230.23      4.89 o 
   2   2   4      225.22      247.12      6.15 o 
   3   2   4      151.72      128.95      5.63 o 
   4   2   4      717.10      701.45     14.48 o 
   5   2   4        0.29        0.00      1.95 o 
   6   2   4      689.30      628.37     13.29 o 
   7   2   4      401.72      343.03     11.97 o 
   8   2   4        9.95        5.11      3.65 o 
   9   2   4      226.31      249.67     12.28 o 
 -10   3   4       25.03       20.61      4.07 o 
  -9   3   4       15.96       21.02      3.27 o 
  -8   3   4        3.55        3.85      2.04 o 
  -7   3   4       87.46       96.40      4.79 o 
  -6   3   4       35.84       40.80      3.82 o 
  -5   3   4      282.23      303.56      9.04 o 
  -4   3   4      369.84      347.17      7.16 o 
  -3   3   4       60.72       92.67      3.60 o 
  -2   3   4       59.84       50.77      3.08 o 
  -1   3   4      672.51      603.77     10.48 o 
   0   3   4       11.55        9.05      1.40 o 
   1   3   4      271.76      358.55      7.78 o 
   2   3   4       12.39       12.65      2.11 o 
   3   3   4      841.97      830.47     14.35 o 
   4   3   4      541.75      505.52     14.71 o 
   5   3   4      201.53      184.35      7.78 o 
   6   3   4       57.40       47.38      5.02 o 
   7   3   4       40.28       60.82      6.78 o 
   8   3   4       49.82       59.50      8.66 o 
 -10   4   4        3.23        1.84      3.39 o 
  -9   4   4        1.17        0.41      2.13 o 
  -8   4   4       41.89       43.21      4.76 o 
  -7   4   4      108.02      118.27      6.57 o 
  -6   4   4        6.62        8.86      3.34 o 
  -5   4   4       64.35       54.80      4.17 o 
  -4   4   4       17.92       20.76      4.09 o 
  -3   4   4        4.60        1.29      1.35 o 
  -2   4   4        0.96        2.62      1.69 o 
  -1   4   4      575.19      600.70     10.31 o 
   0   4   4      151.98      180.46      7.16 o 
   1   4   4      336.22      347.60     10.37 o 
   2   4   4       22.67       14.48      3.05 o 
   3   4   4      111.77       87.43      4.93 o 
   4   4   4      210.26      242.97     16.21 o 
   5   4   4        8.63        4.16      4.14 o 
   6   4   4       26.15       30.73      8.39 o 
   7   4   4       33.19       37.93      6.86 o 
  -9   5   4       18.52       16.35      4.50 o 
  -8   5   4        6.49        6.61      4.19 o 
  -7   5   4        0.63        0.45      2.75 o 
  -6   5   4      605.16      615.30     16.80 o 
  -5   5   4      989.48     1108.13     23.28 o 
  -4   5   4      335.07      293.91      8.72 o 
  -3   5   4      109.78       76.62      4.69 o 
  -2   5   4       17.79       12.76      2.15 o 
  -1   5   4      331.51      360.33      9.69 o 
   0   5   4       20.93       17.24      3.31 o 
   1   5   4       21.99       32.44      4.11 o 
   2   5   4      216.38      241.81      9.26 o 
   3   5   4      275.62      287.00     10.46 o 
   4   5   4      283.70      272.47     25.22 o 
   5   5   4       89.68       87.82      8.62 o 
   6   5   4       16.92       15.45      4.86 o 
   7   5   4       70.55       48.26      9.31 o 
  -9   6   4        2.63        1.66      5.39 o 
  -8   6   4       74.44       85.99      8.17 o 
  -7   6   4       13.01        5.18      3.35 o 
  -6   6   4        1.64        8.28      3.42 o 
  -5   6   4      107.01       76.14      6.56 o 
  -4   6   4      216.94      247.65      9.95 o 
  -3   6   4       62.17       60.19      4.10 o 
  -2   6   4       14.47        4.52      2.43 o 
  -1   6   4        1.71        0.90      2.02 o 
   0   6   4       81.18       77.51      6.14 o 
   1   6   4       11.41       18.18      3.75 o 
   2   6   4       29.61       21.15      3.97 o 
   3   6   4      170.87      175.00      9.43 o 
   4   6   4        1.00        0.00      2.97 o 
   5   6   4       29.03       26.56      5.83 o 
   6   6   4        1.16        5.03      4.76 o 
  -8   7   4        1.51        0.86      3.05 o 
  -7   7   4        5.88        2.53      2.91 o 
  -6   7   4      115.73      113.58      7.41 o 
  -5   7   4       34.08       26.47      4.75 o 
  -4   7   4       59.67       62.25      5.18 o 
  -3   7   4        1.27        1.18      2.43 o 
  -2   7   4       77.42       86.34      7.95 o 
  -1   7   4        0.18        1.24      2.43 o 
   0   7   4        6.64        0.00      2.36 o 
   1   7   4        0.37        1.06      2.67 o 
   2   7   4        3.86        2.56      3.07 o 
   3   7   4        0.16        0.38      4.85 o 
   4   7   4      155.58      148.24     11.85 o 
   5   7   4        6.65        8.26      4.64 o 
  -7   8   4      119.69      102.43      7.75 o 
  -6   8   4       13.76       22.05      4.07 o 
  -5   8   4       68.02       84.08      6.65 o 
  -4   8   4        5.41        5.44      3.62 o 
  -3   8   4        0.20        0.57      2.68 o 
  -2   8   4        1.95        6.30      2.90 o 
  -1   8   4        9.33       13.07      3.67 o 
   0   8   4        0.63        2.59      3.07 o 
   1   8   4        0.21        0.00      2.94 o 
   2   8   4        0.10        0.03      3.24 o 
   3   8   4        8.94        6.54      7.01 o 
  -5   9   4       13.58       18.90      5.09 o 
  -4   9   4       20.03       27.40      5.42 o 
  -3   9   4        2.63        3.18      2.98 o 
  -2   9   4        0.93        5.97      3.59 o 
  -1   9   4       53.42       55.80      6.47 o 
   0   9   4        3.70       10.85      4.17 o 
   1   9   4        0.09        0.00      3.30 o 
  -1 -13   5      169.95      169.68     19.22 o 
   0 -13   5        0.59        1.97      3.58 o 
   1 -13   5       79.05       88.17      9.28 o 
   2 -13   5       53.64       49.54      5.76 o 
   3 -13   5        0.52        0.00      2.78 o 
   4 -13   5      145.33      148.40      9.16 o 
  -3 -12   5       80.69       93.07      9.67 o 
  -2 -12   5       11.36       17.89      5.11 o 
  -1 -12   5       13.39       20.18      5.16 o 
   0 -12   5        8.91        7.03      5.42 o 
   1 -12   5      196.89      223.04      9.42 o 
   2 -12   5      114.06      152.75      8.51 o 
   3 -12   5        9.64       11.29      3.29 o 
   4 -12   5       92.17       86.66      6.84 o 
   5 -12   5      107.64      112.64     14.46 o 
   6 -12   5        4.33        5.41      3.57 o 
  -5 -11   5        0.19        0.00      3.44 o 
  -4 -11   5        1.35        0.56      3.51 o 
  -3 -11   5      117.59      150.56     27.61 o 
  -2 -11   5      618.27      563.94     19.10 o 
  -1 -11   5      240.96      225.72     11.55 o 
   0 -11   5       22.45       23.53      5.53 o 
   1 -11   5        4.52        5.79      2.74 o 
   2 -11   5      977.18      951.85     20.09 o 
   3 -11   5      660.20      702.42     16.74 o 
   4 -11   5       31.90       37.29      5.70 o 
   5 -11   5       19.29       12.97      4.35 o 
   6 -11   5       43.52       47.51      4.83 o 
   7 -11   5        0.43        1.75      3.24 o 
  -6 -10   5      110.78      110.44      8.25 o 
  -5 -10   5       13.06        9.26      3.51 o 
  -4 -10   5      263.25      253.06      9.95 o 
  -3 -10   5      505.78      466.51     16.66 o 
  -2 -10   5      411.66      407.10     11.55 o 
  -1 -10   5      538.19      512.69     15.59 o 
   0 -10   5      428.86      425.87     12.22 o 
   1 -10   5       29.45       29.88      3.92 o 
   2 -10   5       22.66       29.77      3.86 o 
   3 -10   5       93.56       92.61      6.15 o 
   4 -10   5      128.74      126.41      8.30 o 
   5 -10   5      161.54      146.22      9.54 o 
   6 -10   5       21.51       20.31      4.93 o 
   7 -10   5       15.86       14.00      3.20 o 
   8 -10   5        1.03        3.65      2.88 o 
  -7  -9   5       97.15       68.95      6.98 o 
  -6  -9   5      119.15      125.12     20.48 o 
  -5  -9   5      135.97      142.27      8.04 o 
  -4  -9   5       26.45        9.42      2.86 o 
  -3  -9   5       43.78       39.22      3.66 o 
  -2  -9   5      122.31      161.59      6.93 o 
  -1  -9   5      174.16      147.73      7.01 o 
   0  -9   5        1.21        0.33      1.65 o 
   1  -9   5       77.37       50.77      4.48 o 
   2  -9   5       88.08       97.95      7.94 o 
   3  -9   5      114.23      113.25      6.24 o 
   4  -9   5        6.49        9.31      2.18 o 
   5  -9   5       85.44       82.62      5.26 o 
   6  -9   5       18.27       16.38      2.71 o 
   7  -9   5      170.32      176.82      7.45 o 
   8  -9   5      132.72      141.94     13.22 o 
   9  -9   5       41.51       38.78      5.04 o 
  -8  -8   5       23.68       46.17      9.03 o 
  -7  -8   5      116.52      141.76      8.47 o 
  -6  -8   5        0.24        0.00      2.48 o 
  -5  -8   5       22.29       22.59      3.62 o 
  -4  -8   5      262.75      243.18     10.98 o 
  -3  -8   5      134.14      156.26      5.78 o 
  -2  -8   5       13.48        6.68      1.95 o 
  -1  -8   5      891.71      850.11     16.49 o 
   0  -8   5        8.11       13.06      2.51 o 
   1  -8   5      273.37      300.89      8.80 o 
   2  -8   5      539.17      511.46     11.99 o 
   3  -8   5      399.03      408.05     10.20 o 
   4  -8   5       37.30       40.97      3.21 o 
   5  -8   5      236.35      212.25      7.83 o 
   6  -8   5       33.42       31.59      3.30 o 
   7  -8   5      138.29      132.51      7.01 o 
   8  -8   5      134.72      149.52      7.82 o 
   9  -8   5        0.60        0.00      2.71 o 
  -8  -7   5       21.84       19.02      5.81 o 
  -7  -7   5        4.35        3.05      3.98 o 
  -6  -7   5      496.10      494.08     16.51 o 
  -5  -7   5        2.47        1.89      1.82 o 
  -4  -7   5      197.07      189.76      6.15 o 
  -3  -7   5      146.14      178.51      5.74 o 
  -2  -7   5       10.45        9.23      1.89 o 
  -1  -7   5      439.62      423.12      8.42 o 
   0  -7   5      136.16      101.86      8.16 o 
   1  -7   5      149.97      144.17      7.02 o 
   2  -7   5      279.08      239.63      6.28 o 
   3  -7   5        7.95        3.21      1.50 o 
   4  -7   5       29.09       18.39      2.20 o 
   5  -7   5       99.33       87.96      3.94 o 
   6  -7   5       41.79       50.07      4.47 o 
   7  -7   5     1119.11     1131.28     20.08 o 
   8  -7   5      252.82      248.05      8.85 o 
   9  -7   5      244.20      231.30      9.37 o 
  -9  -6   5        8.56        5.46      7.43 o 
  -8  -6   5       40.85       34.86      6.52 o 
  -7  -6   5       74.54       59.00      5.41 o 
  -6  -6   5       14.05       17.63      2.56 o 
  -5  -6   5        6.74        5.47      1.94 o 
  -4  -6   5       60.82       61.57      3.83 o 
  -3  -6   5       55.59       53.49      3.48 o 
  -2  -6   5       65.03       48.22      2.88 o 
  -1  -6   5       12.52       17.73      2.54 o 
   0  -6   5      803.35      831.00     11.24 o 
   1  -6   5      195.35      194.97      4.64 o 
   2  -6   5      486.68      534.08      8.72 o 
   3  -6   5      725.58      804.91     15.21 o 
   4  -6   5      461.88      507.31      8.28 o 
   5  -6   5      225.86      237.55      5.58 o 
   6  -6   5       45.04       45.05      5.81 o 
   7  -6   5      506.57      573.24     13.86 o 
   8  -6   5     1630.67     1771.18     49.58 o 
   9  -6   5        3.54        4.96      2.66 o 
  10  -6   5       32.32       24.59      4.36 o 
  -9  -5   5       16.75       14.33      5.42 o 
  -8  -5   5       82.23       86.89      7.12 o 
  -7  -5   5        0.68        2.50      2.50 o 
  -6  -5   5      526.87      484.72     10.49 o 
  -5  -5   5        5.88        4.50      1.79 o 
  -4  -5   5       94.64      108.87      4.15 o 
  -3  -5   5      234.23      241.69      4.90 o 
  -2  -5   5       14.55       13.72      1.67 o 
  -1  -5   5     1260.58     1363.21     22.69 o 
   0  -5   5      185.96      235.43      5.26 o 
   1  -5   5      192.49      219.26      6.83 o 
   2  -5   5     1276.71     1488.11     17.85 o 
   3  -5   5       36.53       48.87      3.55 o 
   4  -5   5      204.99      188.72      4.62 o 
   5  -5   5      157.17      152.82      4.69 o 
   6  -5   5        3.92        5.03      2.01 o 
   7  -5   5      345.91      381.84     10.01 o 
   8  -5   5       20.92       21.64      3.42 o 
   9  -5   5       10.27        8.62      2.95 o 
  10  -5   5       79.24       86.72     10.71 o 
 -10  -4   5       18.31       22.27      6.16 o 
  -9  -4   5       14.44        8.79      3.36 o 
  -8  -4   5      438.35      431.23     12.90 o 
  -7  -4   5       85.18       95.92     13.84 o 
  -6  -4   5      517.64      515.69      9.42 o 
  -5  -4   5      472.61      517.57      9.01 o 
  -4  -4   5       42.08       34.55      2.32 o 
  -3  -4   5      243.35      210.86      4.51 o 
  -2  -4   5      913.70      905.78     10.88 o 
  -1  -4   5      175.11      136.36      3.96 o 
   0  -4   5      629.93      384.29      7.81 o 
   1  -4   5     2163.12     2569.12     35.44 o 
   2  -4   5     3966.97     5023.32     63.19 o 
   3  -4   5      383.93      386.27      9.38 o 
   4  -4   5        9.27        8.24      1.28 o 
   5  -4   5       21.88       19.87      2.19 o 
   6  -4   5      173.73      165.73      5.17 o 
   7  -4   5      528.36      547.05     11.94 o 
   8  -4   5      250.24      242.15      8.12 o 
   9  -4   5        1.37        1.30      4.23 o 
  10  -4   5       24.69       34.28      7.52 o 
 -10  -3   5       75.89       81.96      7.21 o 
  -9  -3   5      174.33      179.26     12.35 o 
  -8  -3   5      389.95      418.42     10.86 o 
  -7  -3   5      473.65      461.42     10.90 o 
  -6  -3   5       18.96       16.70      4.38 o 
  -5  -3   5      664.42      675.50      9.84 o 
  -4  -3   5      108.89      111.58      3.82 o 
  -3  -3   5      874.74      840.54     10.59 o 
  -2  -3   5      515.78      416.27      6.36 o 
  -1  -3   5      506.88      513.99      8.61 o 
   0  -3   5      443.33      525.02      8.35 o 
   1  -3   5     1352.60     1334.88     22.91 o 
   2  -3   5        9.96       17.05      1.78 o 
   3  -3   5      295.89      309.75      6.26 o 
   4  -3   5       26.06       26.57      2.18 o 
   5  -3   5      733.13      806.11     10.84 o 
   6  -3   5      204.05      225.22      5.34 o 
   7  -3   5      369.46      384.56     10.42 o 
   8  -3   5      134.44      154.49     12.09 o 
   9  -3   5       34.27       58.15      8.32 o 
  10  -3   5        0.84        0.00      4.45 o 
 -10  -2   5       80.98       99.57      6.98 o 
  -9  -2   5      452.52      420.47     11.75 o 
  -8  -2   5       49.80       66.63      5.14 o 
  -7  -2   5      245.57      223.55      6.82 o 
  -6  -2   5      585.80      642.19     11.49 o 
  -5  -2   5      178.70      227.24      5.09 o 
  -4  -2   5      408.21      411.70      6.83 o 
  -3  -2   5     1131.79     1231.98     13.95 o 
  -2  -2   5      834.45      861.38     10.37 o 
  -1  -2   5     2138.86     2416.77     25.26 o 
   0  -2   5      195.52      182.49      4.25 o 
   1  -2   5      315.35      364.08      5.21 o 
   2  -2   5     1250.71     1161.71     13.69 o 
   3  -2   5       59.95       51.57      2.81 o 
   4  -2   5       37.32       33.26      2.65 o 
   5  -2   5       95.25       91.70      4.50 o 
   6  -2   5       17.32       13.75      2.13 o 
   7  -2   5      136.55      139.71     12.97 o 
   8  -2   5      213.99      209.23     10.25 o 
   9  -2   5      138.62      110.50     10.95 o 
  10  -2   5        1.14        3.97      5.07 o 
 -10  -1   5       15.79       17.35      3.37 o 
  -9  -1   5       33.22       33.57      3.82 o 
  -8  -1   5      132.82      132.44      6.04 o 
  -7  -1   5      159.72      161.86      6.08 o 
  -6  -1   5        1.97        2.80      1.62 o 
  -5  -1   5       49.35       52.54      3.46 o 
  -4  -1   5      137.77      132.50      3.95 o 
  -3  -1   5       52.60       25.02      1.79 o 
  -2  -1   5     2194.60     2178.97     23.47 o 
  -1  -1   5       61.92      156.47      3.44 o 
   0  -1   5      120.24      109.39      4.04 o 
   1  -1   5       40.64       22.93      1.98 o 
   2  -1   5      651.97      594.80      9.29 o 
   3  -1   5     2020.84     2103.44     23.68 o 
   4  -1   5      174.17      196.93      6.49 o 
   5  -1   5      849.96      886.62     17.27 o 
   6  -1   5      342.82      356.46      9.42 o 
   7  -1   5        5.22        3.55      2.97 o 
   8  -1   5      231.48      260.72     10.88 o 
   9  -1   5        1.59        0.79      4.05 o 
 -10   0   5      135.21      151.62      9.60 o 
  -9   0   5       98.44      102.58      5.94 o 
  -8   0   5        1.01        0.13      1.98 o 
  -7   0   5       45.88       57.67      5.25 o 
  -6   0   5      621.78      604.72     11.09 o 
  -5   0   5        1.20        2.45      1.50 o 
  -4   0   5       82.38       63.39      2.76 o 
  -3   0   5     1678.57     1697.48     22.25 o 
  -2   0   5      595.30      575.59     10.02 o 
  -1   0   5     2130.23     2325.83     28.81 o 
   0   0   5     1094.99     1155.21     16.34 o 
   1   0   5      310.28      360.32      6.53 o 
   2   0   5     1028.37      998.95     12.55 o 
   3   0   5       37.04       30.69      2.76 o 
   4   0   5      200.92      174.86      6.60 o 
   5   0   5        6.61       14.55      3.01 o 
   6   0   5       36.69       28.82      3.51 o 
   7   0   5        7.06        9.45      2.81 o 
   8   0   5      155.75      152.45     10.50 o 
   9   0   5        9.07       19.01      4.82 o 
 -10   1   5      155.73      163.90      8.60 o 
  -9   1   5       25.50       22.51      3.40 o 
  -8   1   5        8.60        4.34      2.20 o 
  -7   1   5        9.07        7.54      2.19 o 
  -6   1   5      107.50      116.56      5.76 o 
  -5   1   5       45.84       45.58      3.22 o 
  -4   1   5       29.35       59.06      3.12 o 
  -3   1   5      359.53      279.92      7.75 o 
  -2   1   5     2026.12     2131.00     23.51 o 
  -1   1   5      140.08      175.72      5.39 o 
   0   1   5      100.50      100.50      3.97 o 
   1   1   5       79.16       57.64      2.44 o 
   2   1   5       93.24       91.73      4.59 o 
   3   1   5      860.16      844.57     15.95 o 
   4   1   5       36.08       27.04      3.72 o 
   5   1   5       56.17       62.34     11.94 o 
   6   1   5      200.55      190.35      8.12 o 
   7   1   5        0.18        2.47      2.51 o 
   8   1   5       31.36       23.51      7.57 o 
   9   1   5       78.12       78.09      7.99 o 
 -10   2   5       87.55       87.03      8.14 o 
  -9   2   5        0.44        0.00      2.17 o 
  -8   2   5       52.67       53.05      4.88 o 
  -7   2   5       62.25       62.01      5.45 o 
  -6   2   5       38.39       48.43      4.19 o 
  -5   2   5      218.28      231.84      7.13 o 
  -4   2   5        8.49       10.21      1.91 o 
  -3   2   5        0.24        0.00      1.17 o 
  -2   2   5      520.08      511.78     10.38 o 
  -1   2   5       13.42        8.31      2.11 o 
   0   2   5       47.83       46.86      5.82 o 
   1   2   5     1001.49      997.09     18.73 o 
   2   2   5      129.24      160.24     15.32 o 
   3   2   5      517.44      467.65      9.93 o 
   4   2   5      119.07      118.17      8.24 o 
   5   2   5       96.32       96.70      7.25 o 
   6   2   5      181.12      137.60      9.26 o 
   7   2   5      276.85      283.13     11.37 o 
   8   2   5        0.16        1.83      4.09 o 
 -10   3   5       13.46       12.14      4.24 o 
  -9   3   5       32.91       29.58      4.14 o 
  -8   3   5        0.60        1.70      2.70 o 
  -7   3   5       64.30       69.39      6.56 o 
  -6   3   5       14.79       16.13      3.83 o 
  -5   3   5       45.38       39.06      4.60 o 
  -4   3   5        8.10        4.52      1.99 o 
  -3   3   5      208.39      218.18      6.94 o 
  -2   3   5        7.34        5.90      1.93 o 
  -1   3   5      237.75      257.66      6.38 o 
   0   3   5      129.61      113.53      6.22 o 
   1   3   5      195.88      219.63     10.10 o 
   2   3   5       29.77       31.63      4.92 o 
   3   3   5        2.23        1.63      2.21 o 
   4   3   5       57.55       55.89      7.07 o 
   5   3   5      354.96      326.58     13.42 o 
   6   3   5      181.46      191.90     11.52 o 
   7   3   5      107.87      102.47     10.33 o 
  -9   4   5       12.06       18.34      4.80 o 
  -8   4   5        0.13        2.71      3.39 o 
  -7   4   5       15.63        5.97      3.14 o 
  -6   4   5        9.66       11.09      3.45 o 
  -5   4   5      252.68      194.96      9.10 o 
  -4   4   5      244.28      276.82     10.05 o 
  -3   4   5       23.17       10.39      2.38 o 
  -2   4   5      144.47      123.59      5.00 o 
  -1   4   5       62.34       50.78      4.43 o 
   0   4   5      134.69      134.24      7.18 o 
   1   4   5       95.16       82.82      9.01 o 
   2   4   5        3.23        0.56      2.11 o 
   3   4   5      352.13      347.84     11.49 o 
   4   4   5        0.65        0.00      2.94 o 
   5   4   5        1.07        0.00      3.19 o 
   6   4   5      178.87      157.06     11.27 o 
   7   4   5        1.63        7.44      4.76 o 
  -9   5   5        0.48        0.00      3.21 o 
  -8   5   5       19.27       26.74      5.26 o 
  -7   5   5       31.16       23.34      6.98 o 
  -6   5   5      181.98      174.48      9.79 o 
  -5   5   5      136.74      105.99      8.89 o 
  -4   5   5        2.27        8.02      2.96 o 
  -3   5   5        4.65        6.26      2.17 o 
  -2   5   5      251.89      244.70      8.46 o 
  -1   5   5      867.24      890.95     17.27 o 
   0   5   5      303.41      283.64     12.59 o 
   1   5   5       24.87       28.72      4.23 o 
   2   5   5        1.84        0.16      2.46 o 
   3   5   5        4.07        0.00      2.65 o 
   4   5   5       88.01       95.08      9.06 o 
   5   5   5       11.76        1.44      3.81 o 
   6   5   5        0.19        2.19      4.16 o 
  -8   6   5       35.87       37.97      6.09 o 
  -7   6   5      250.07      259.57     12.43 o 
  -6   6   5      140.88      125.42     13.96 o 
  -5   6   5      132.78      147.56      9.07 o 
  -4   6   5      179.33      187.23     11.09 o 
  -3   6   5       11.35        2.56      2.54 o 
  -2   6   5       25.42       35.96      4.38 o 
  -1   6   5        0.21        2.43      2.61 o 
   0   6   5       57.55       59.28     10.67 o 
   1   6   5        2.13        2.97      2.69 o 
   2   6   5        2.81        0.36      2.71 o 
   3   6   5       90.96      119.15      9.08 o 
   4   6   5       41.49       51.62     12.94 o 
   5   6   5        5.00        4.02      4.04 o 
  -7   7   5       69.15       65.22      7.53 o 
  -6   7   5       17.75        8.19      5.18 o 
  -5   7   5       81.42       64.78      9.42 o 
  -4   7   5       29.31       27.28      5.36 o 
  -3   7   5        0.11        2.74      3.58 o 
  -2   7   5      134.45      143.63      7.94 o 
  -1   7   5       84.12       89.84      7.41 o 
   0   7   5        9.00        5.83      3.23 o 
   1   7   5       26.69       13.15      3.77 o 
   2   7   5        0.54        1.96      3.14 o 
   3   7   5       15.77        6.23      3.73 o 
  -5   8   5       16.43       20.35      5.05 o 
  -4   8   5       42.91       56.51     11.05 o 
  -3   8   5       63.13       52.03      5.59 o 
  -2   8   5       16.84       11.73      3.75 o 
  -1   8   5      157.98      179.90     10.41 o 
   0   8   5        0.31        0.00      2.88 o 
   1   8   5        5.70        2.36      3.34 o 
  -1 -13   6        8.69       14.08      4.85 o 
   0 -13   6        5.98       10.28      4.47 o 
   1 -13   6       12.06        9.93      5.18 o 
   2 -13   6        0.43        1.62      2.80 o 
   3 -13   6       76.58       99.58     10.21 o 
   4 -13   6        0.65        0.00      2.80 o 
  -4 -12   6        6.09       11.96      6.79 o 
  -3 -12   6        0.23        0.00      3.18 o 
  -2 -12   6       19.27       28.50      5.63 o 
  -1 -12   6        1.39        0.00      3.11 o 
   0 -12   6       22.24       15.41      3.84 o 
   1 -12   6      350.45      331.33     11.45 o 
   2 -12   6      263.86      264.49     10.25 o 
   3 -12   6        4.01        4.79      2.89 o 
   4 -12   6       50.26       56.78      5.90 o 
   5 -12   6      236.61      225.49     20.29 o 
   6 -12   6       77.40       81.32      7.36 o 
  -5 -11   6      123.53      119.48     10.53 o 
  -4 -11   6       50.20       54.16      8.88 o 
  -3 -11   6        2.65        0.22      3.40 o 
  -2 -11   6      269.83      308.19     13.75 o 
  -1 -11   6       89.26       96.11      8.71 o 
   0 -11   6      101.37      101.65     10.18 o 
   1 -11   6      222.38      226.81      9.23 o 
   2 -11   6     2293.51     2463.41     39.18 o 
   3 -11   6     1042.34     1127.39     22.62 o 
   4 -11   6       65.44       58.12      5.54 o 
   5 -11   6       45.40       38.24      6.28 o 
   6 -11   6      124.86      130.81      8.97 o 
   7 -11   6       12.05       10.02      4.41 o 
  -6 -10   6       24.21       25.18      4.64 o 
  -5 -10   6       12.27       13.92      4.09 o 
  -4 -10   6      275.33      285.36     32.98 o 
  -3 -10   6      241.76      252.36     10.73 o 
  -2 -10   6      340.99      353.19     10.88 o 
  -1 -10   6        0.30        0.00      3.53 o 
   0 -10   6       33.16       25.51      3.57 o 
   1 -10   6      330.64      314.20     10.06 o 
   2 -10   6       14.51       22.64      3.52 o 
   3 -10   6       60.83       54.56      5.06 o 
   4 -10   6      392.13      406.75     14.09 o 
   5 -10   6        4.75        5.26      2.58 o 
   6 -10   6       32.71       27.19      3.90 o 
   7 -10   6       22.28       23.33      3.93 o 
   8 -10   6        2.28        0.88      2.85 o 
  -7  -9   6       94.25      117.59      8.48 o 
  -6  -9   6       69.70       97.29     11.55 o 
  -5  -9   6       17.54       21.73      3.89 o 
  -4  -9   6      287.69      255.99      7.97 o 
  -3  -9   6       27.86       33.52      4.11 o 
  -2  -9   6      149.61      131.87      6.75 o 
  -1  -9   6      618.28      627.51     14.32 o 
   0  -9   6      468.14      498.52     18.67 o 
   1  -9   6       42.10       51.61      4.60 o 
   2  -9   6      150.93      163.08     10.52 o 
   3  -9   6      101.27       93.38      5.93 o 
   4  -9   6       12.88       19.17      3.64 o 
   5  -9   6       96.56       92.53      6.29 o 
   6  -9   6        1.28        1.10      1.98 o 
   7  -9   6      158.10      171.67      8.17 o 
   8  -9   6       24.11       16.73      3.60 o 
  -8  -8   6        2.75        0.00      3.88 o 
  -7  -8   6      389.73      345.95     15.78 o 
  -6  -8   6       69.35       59.96      9.04 o 
  -5  -8   6       25.60       16.40      2.78 o 
  -4  -8   6      190.09      193.14     10.04 o 
  -3  -8   6       30.77       24.27      3.43 o 
  -2  -8   6       67.23       74.20      5.62 o 
  -1  -8   6      228.31      234.61      7.83 o 
   0  -8   6      115.74      111.28      5.84 o 
   1  -8   6      427.39      383.34     10.25 o 
   2  -8   6       46.20       43.99      4.09 o 
   3  -8   6      196.79      190.71      6.15 o 
   4  -8   6       42.25       38.71      3.46 o 
   5  -8   6        0.41        0.87      1.43 o 
   6  -8   6      225.20      227.24      7.27 o 
   7  -8   6      213.05      225.73      8.46 o 
   8  -8   6       30.56       32.80      4.29 o 
   9  -8   6       15.43       10.97      3.52 o 
  -8  -7   6      132.41      153.39     12.04 o 
  -7  -7   6       65.91       68.82     10.98 o 
  -6  -7   6      511.16      502.60     11.52 o 
  -5  -7   6        1.55        3.02      1.89 o 
  -4  -7   6       31.73       30.65      3.40 o 
  -3  -7   6        0.58        1.27      1.65 o 
  -2  -7   6        0.74        0.00      1.36 o 
  -1  -7   6       17.84        6.14      2.00 o 
   0  -7   6       64.86       83.77      5.76 o 
   1  -7   6       13.88       11.05      2.27 o 
   2  -7   6     1391.03     1432.29     20.14 o 
   3  -7   6      364.00      413.53      9.04 o 
   4  -7   6      368.07      371.80     10.16 o 
   5  -7   6      196.95      245.95      6.06 o 
   6  -7   6       44.58       52.32      4.87 o 
   7  -7   6      121.76      136.69      8.95 o 
   8  -7   6       54.87       50.66      5.00 o 
   9  -7   6        0.12        0.00      2.73 o 
  -9  -6   6        2.37        0.00      3.98 o 
  -8  -6   6       52.53       56.52      7.79 o 
  -7  -6   6       66.07       94.88      6.73 o 
  -6  -6   6        2.35        2.34      1.96 o 
  -5  -6   6        4.89        1.88      1.73 o 
  -4  -6   6       43.82       45.95      3.57 o 
  -3  -6   6      577.75      606.11     11.20 o 
  -2  -6   6      222.52      287.87      6.37 o 
  -1  -6   6      577.02      607.50      9.62 o 
   0  -6   6      285.69      295.41      9.91 o 
   1  -6   6        2.94        0.20      1.04 o 
   2  -6   6     1056.01     1156.82     24.26 o 
   3  -6   6       32.28       18.25      2.23 o 
   4  -6   6        9.85        9.84      1.83 o 
   5  -6   6        0.58        0.94      1.48 o 
   6  -6   6       46.25       53.19      4.36 o 
   7  -6   6       26.94       23.88      3.41 o 
   8  -6   6      424.98      474.93     12.55 o 
   9  -6   6       49.56       52.27      5.15 o 
  -9  -5   6      119.04      107.51     10.34 o 
  -8  -5   6       26.21       23.06      4.17 o 
  -7  -5   6       59.78       57.61      5.45 o 
  -6  -5   6      237.17      240.61      7.22 o 
  -5  -5   6       42.53       45.21      4.76 o 
  -4  -5   6      629.99      613.93     12.83 o 
  -3  -5   6       99.66      103.85      3.48 o 
  -2  -5   6      299.44      227.43      9.64 o 
  -1  -5   6      514.23      498.79      8.24 o 
   0  -5   6        1.89       12.85      2.09 o 
   1  -5   6      651.67      674.92     12.95 o 
   2  -5   6      950.86      922.84     19.98 o 
   3  -5   6      431.87      496.60      8.62 o 
   4  -5   6      169.28      143.91      5.32 o 
   5  -5   6      375.20      386.03      8.99 o 
   6  -5   6       13.77        8.73      2.03 o 
   7  -5   6       13.64       13.63      3.50 o 
   8  -5   6        6.21        1.95      5.10 o 
   9  -5   6        6.38        7.62      5.19 o 
 -10  -4   6        0.17        0.00      3.21 o 
  -9  -4   6        0.16        0.00      2.67 o 
  -8  -4   6      370.46      387.23     12.77 o 
  -7  -4   6       54.05       47.64      4.41 o 
  -6  -4   6       96.02      113.81      5.12 o 
  -5  -4   6      184.50      150.88      5.01 o 
  -4  -4   6       33.47       25.12      2.17 o 
  -3  -4   6     1282.46     1310.25     15.95 o 
  -2  -4   6      167.71      158.08      3.97 o 
  -1  -4   6      780.36      763.38     11.69 o 
   0  -4   6       74.79       99.46      3.55 o 
   1  -4   6      474.97      536.39      7.67 o 
   2  -4   6      242.80      260.23      4.90 o 
   3  -4   6      243.58      270.70      7.59 o 
   4  -4   6      348.84      339.50      7.93 o 
   5  -4   6        4.48       11.26      2.47 o 
   6  -4   6     3673.44     3725.35     45.41 o 
   7  -4   6       10.89        8.77      2.49 o 
   8  -4   6       41.09       50.63      7.55 o 
   9  -4   6        4.22        1.81      5.83 o 
 -10  -3   6        4.76        3.36      2.94 o 
  -9  -3   6       96.59       96.24      6.58 o 
  -8  -3   6        3.34        1.14      2.09 o 
  -7  -3   6      682.87      664.11     12.66 o 
  -6  -3   6      156.08      187.73      6.17 o 
  -5  -3   6      396.62      433.82      7.87 o 
  -4  -3   6     2459.58     2561.01     26.30 o 
  -3  -3   6      594.21      579.86      9.00 o 
  -2  -3   6      441.20      528.76      7.83 o 
  -1  -3   6      992.37     1074.30     14.79 o 
   0  -3   6      207.17      318.91      6.44 o 
   1  -3   6      167.02      153.78      3.72 o 
   2  -3   6       97.52       74.06      2.55 o 
   3  -3   6       35.56       28.38      2.41 o 
   4  -3   6      161.20      161.43      5.07 o 
   5  -3   6      817.99      809.25     12.42 o 
   6  -3   6      404.64      445.82     12.95 o 
   7  -3   6      180.28      201.98     22.60 o 
   8  -3   6       87.78       94.40     11.13 o 
   9  -3   6       80.95       98.72     12.09 o 
 -10  -2   6      104.05      104.02      8.19 o 
  -9  -2   6      126.43      124.31      6.51 o 
  -8  -2   6       89.63       77.38      5.00 o 
  -7  -2   6       20.31       20.18      2.83 o 
  -6  -2   6      279.71      255.60      6.99 o 
  -5  -2   6        0.26        1.69      1.29 o 
  -4  -2   6        1.49        4.14      1.29 o 
  -3  -2   6      119.26       73.93      2.96 o 
  -2  -2   6       42.76       43.31      2.39 o 
  -1  -2   6      593.47      497.92      8.37 o 
   0  -2   6     6336.38     6809.35     72.43 o 
   1  -2   6       93.26      112.92      4.46 o 
   2  -2   6     1461.23     1500.52     17.39 o 
   3  -2   6     1124.69     1122.38     14.35 o 
   4  -2   6      533.53      604.73     10.76 o 
   5  -2   6        0.27        0.83      1.91 o 
   6  -2   6       18.65       15.98      2.86 o 
   7  -2   6      422.68      454.39     13.53 o 
   8  -2   6       95.91       99.45      9.99 o 
   9  -2   6        2.54       12.99      5.90 o 
 -10  -1   6       89.53       89.21      6.86 o 
  -9  -1   6       46.93       47.31      5.60 o 
  -8  -1   6      224.97      217.18      7.46 o 
  -7  -1   6      124.12      110.71      5.43 o 
  -6  -1   6        0.86        0.91      1.69 o 
  -5  -1   6       11.19       10.05      1.69 o 
  -4  -1   6       18.05       22.04      2.73 o 
  -3  -1   6      790.90      807.19     11.39 o 
  -2  -1   6      208.87      199.67      4.43 o 
  -1  -1   6       81.41      137.70      4.86 o 
   0  -1   6     1187.84     1261.76     26.67 o 
   1  -1   6      393.12      441.73      7.06 o 
   2  -1   6      946.33      962.04     12.59 o 
   3  -1   6      159.67      173.32      4.66 o 
   4  -1   6        4.34        6.29      2.35 o 
   5  -1   6       21.82       16.01      5.31 o 
   6  -1   6        3.20        0.02      2.11 o 
   7  -1   6       10.52       12.80      3.65 o 
   8  -1   6      215.00      211.34     10.39 o 
   9  -1   6        4.22        7.71      5.10 o 
 -10   0   6       19.16       20.51      3.99 o 
  -9   0   6        2.18        2.54      2.57 o 
  -8   0   6        2.13        0.55      2.00 o 
  -7   0   6      452.61      463.48     10.28 o 
  -6   0   6      610.45      621.39     11.58 o 
  -5   0   6       39.01       42.29      3.19 o 
  -4   0   6       14.83       32.38      2.46 o 
  -3   0   6       72.72       86.05      5.09 o 
  -2   0   6       13.97       19.37      2.47 o 
  -1   0   6      331.16      278.12      7.15 o 
   0   0   6        1.84        0.00      1.26 o 
   1   0   6      184.45      138.13      4.61 o 
   2   0   6      246.92      191.75      6.22 o 
   3   0   6      284.50      259.62      6.90 o 
   4   0   6      285.85      300.50     13.18 o 
   5   0   6       77.74       79.95      5.59 o 
   6   0   6      120.01       95.89     20.18 o 
   7   0   6        0.21        0.00      2.37 o 
   8   0   6      168.85      177.06     12.63 o 
 -10   1   6        5.94        0.00      3.17 o 
  -9   1   6        4.33        5.74      2.89 o 
  -8   1   6       85.41       93.81      6.38 o 
  -7   1   6       25.80       30.01      3.82 o 
  -6   1   6      142.97      129.37      7.71 o 
  -5   1   6      111.20      131.55      7.36 o 
  -4   1   6       92.80      107.18      5.14 o 
  -3   1   6      395.10      402.13      9.35 o 
  -2   1   6      615.63      607.52     20.68 o 
  -1   1   6      298.10      274.97      7.32 o 
   0   1   6      356.57      388.57      8.47 o 
   1   1   6       10.71        8.63      1.85 o 
   2   1   6      375.39      393.81     11.04 o 
   3   1   6      126.46       96.98      6.61 o 
   4   1   6      140.47      150.81      9.23 o 
   5   1   6      140.30      134.05      9.39 o 
   6   1   6       45.67       53.91     18.60 o 
   7   1   6       28.86       40.47      5.50 o 
   8   1   6       16.60       31.01      6.77 o 
 -10   2   6       20.80       29.79      8.59 o 
  -9   2   6       14.83       10.25      4.05 o 
  -8   2   6        8.17        6.60      3.35 o 
  -7   2   6      321.11      323.01     12.12 o 
  -6   2   6      146.12      149.52      8.52 o 
  -5   2   6       44.24       45.36      4.99 o 
  -4   2   6      121.87      107.49      5.83 o 
  -3   2   6       66.32       69.34      5.20 o 
  -2   2   6       34.55       35.25      3.52 o 
  -1   2   6      140.01      162.37      5.50 o 
   0   2   6       33.27       49.95      3.74 o 
   1   2   6       72.95       80.11      7.15 o 
   2   2   6        4.02        2.61      2.48 o 
   3   2   6       10.92        7.24      6.26 o 
   4   2   6        4.20        8.45      3.48 o 
   5   2   6        0.38        1.70      3.25 o 
   6   2   6        5.27        6.91      4.22 o 
   7   2   6       73.05       73.09      7.16 o 
  -9   3   6       56.75       39.47      6.17 o 
  -8   3   6       31.38       27.69      5.01 o 
  -7   3   6      167.62      164.76     12.35 o 
  -6   3   6      150.87      127.40     11.14 o 
  -5   3   6        4.61       13.99      3.49 o 
  -4   3   6       60.27       62.03      4.70 o 
  -3   3   6       98.37      126.00      6.31 o 
  -2   3   6       48.61       49.28      4.11 o 
  -1   3   6        0.82        1.65      2.25 o 
   0   3   6        0.59        0.00      2.12 o 
   1   3   6       28.06       21.27      4.17 o 
   2   3   6      231.94      226.66      9.01 o 
   3   3   6       41.57       50.94      5.33 o 
   4   3   6       76.22       61.23      6.95 o 
   5   3   6      240.55      219.63     16.62 o 
   6   3   6      116.26       96.14      9.78 o 
   7   3   6        3.42        4.29      3.76 o 
  -9   4   6        0.81        0.00      3.47 o 
  -8   4   6       87.83       89.05      8.25 o 
  -7   4   6        4.89        3.24      3.67 o 
  -6   4   6       63.47       76.22      7.08 o 
  -5   4   6        2.71        5.64      4.45 o 
  -4   4   6        6.15        9.58      2.81 o 
  -3   4   6      125.12      105.00      5.90 o 
  -2   4   6      239.91      271.68     16.89 o 
  -1   4   6       19.74       21.50      3.81 o 
   0   4   6        8.95        4.70      2.61 o 
   1   4   6        0.72        4.02      2.67 o 
   2   4   6       47.46       40.19      4.86 o 
   3   4   6      102.14       83.19      7.01 o 
   4   4   6       40.35       29.43     15.80 o 
   5   4   6       42.91       40.94      6.77 o 
   6   4   6       34.67       40.02     10.04 o 
  -8   5   6       17.71       19.54      4.99 o 
  -7   5   6       38.72       47.25      6.34 o 
  -6   5   6       16.07       13.73      4.23 o 
  -5   5   6       11.91       17.01      4.08 o 
  -4   5   6       22.20       19.78      4.58 o 
  -3   5   6       11.54        8.36      3.38 o 
  -2   5   6      242.75      279.93      9.62 o 
  -1   5   6      213.88      209.16      9.42 o 
   0   5   6       16.62       27.18      6.15 o 
   1   5   6       68.00       72.38      6.67 o 
   2   5   6        0.22        0.00      3.35 o 
   3   5   6        2.46       14.65      4.05 o 
   4   5   6        0.13        4.53      3.91 o 
   5   5   6        3.50        5.88      4.48 o 
  -7   6   6      235.93      208.80     14.51 o 
  -6   6   6      181.76      221.15     11.78 o 
  -5   6   6       79.67       54.66      6.29 o 
  -4   6   6        0.19        2.14      3.41 o 
  -3   6   6      139.39      172.35      8.58 o 
  -2   6   6      143.30      135.09      9.05 o 
  -1   6   6       12.75       17.03      4.25 o 
   0   6   6      122.26      128.69      8.74 o 
   1   6   6       29.15       23.47      4.41 o 
   2   6   6      132.71      121.25     14.01 o 
   3   6   6      126.50      108.00      8.79 o 
  -5   7   6      100.34      118.87      9.84 o 
  -4   7   6       17.19       15.84      4.60 o 
  -3   7   6        8.78        9.84      3.39 o 
  -2   7   6        1.95        1.70      3.33 o 
  -1   7   6       41.69       41.17      5.70 o 
   0   7   6        1.89        2.24      3.31 o 
   1   7   6       46.19       58.03      6.90 o 
   2   7   6        1.46        1.21      3.57 o 
  -2 -13   7      171.75      168.12     16.70 o 
  -1 -13   7       44.14       42.06     11.13 o 
   0 -13   7       79.09       80.01      7.14 o 
   1 -13   7       51.04       46.61      5.65 o 
   2 -13   7       22.51       21.10      4.25 o 
   3 -13   7      130.61      127.71      8.58 o 
   4 -13   7       30.47       29.08      4.80 o 
  -4 -12   7       39.76       18.92      6.75 o 
  -3 -12   7      117.30       94.31      9.50 o 
  -2 -12   7      253.83      263.12     13.64 o 
  -1 -12   7       58.14       56.51      5.74 o 
   0 -12   7       81.64       97.92      7.30 o 
   1 -12   7       67.17       65.16     12.64 o 
   2 -12   7        6.85        5.12      2.75 o 
   3 -12   7       58.82       35.71      5.35 o 
   4 -12   7        6.22        5.77      2.89 o 
   5 -12   7       81.76       77.97      8.93 o 
   6 -12   7      202.12      202.09     10.96 o 
  -5 -11   7       60.86       71.67      8.47 o 
  -4 -11   7        0.32        6.84      3.89 o 
  -3 -11   7       46.95       63.44      7.51 o 
  -2 -11   7       59.07       60.89      5.75 o 
  -1 -11   7        0.24        0.05      2.29 o 
   0 -11   7      383.38      407.62     12.36 o 
   1 -11   7       12.31       14.66      4.11 o 
   2 -11   7      110.80      119.08      7.32 o 
   3 -11   7      451.58      421.17     17.75 o 
   4 -11   7      124.15      133.31      9.15 o 
   5 -11   7       14.99       11.57      3.48 o 
   6 -11   7      484.12      488.62     25.18 o 
   7 -11   7      207.41      207.00     15.91 o 
  -6 -10   7        1.00        0.00      3.56 o 
  -5 -10   7       49.17       46.47      9.08 o 
  -4 -10   7      152.35      140.38      7.87 o 
  -3 -10   7      327.88      292.58     10.21 o 
  -2 -10   7      229.70      222.34      8.66 o 
  -1 -10   7       22.72       29.24      3.85 o 
   0 -10   7        4.26       11.55      2.78 o 
   1 -10   7     1776.33     1879.95     31.28 o 
   2 -10   7      150.51      171.68      7.83 o 
   3 -10   7       11.39        7.56      2.48 o 
   4 -10   7        3.95        6.99      2.64 o 
   5 -10   7        0.19        0.00      2.18 o 
   6 -10   7        4.72        0.00      2.58 o 
   7 -10   7       10.10       17.03      4.30 o 
   8 -10   7        1.21        0.34      2.80 o 
  -7  -9   7       81.60       79.26      9.56 o 
  -6  -9   7       19.44       13.42      3.76 o 
  -5  -9   7      305.62      274.05      8.63 o 
  -4  -9   7      408.61      370.94     22.67 o 
  -3  -9   7      168.99      172.24      7.61 o 
  -2  -9   7      243.29      240.77      8.65 o 
  -1  -9   7      187.10      188.46     12.82 o 
   0  -9   7     2610.07     2547.86     38.47 o 
   1  -9   7     1130.91     1215.49     22.34 o 
   2  -9   7        0.60        0.96      2.22 o 
   3  -9   7       66.99       56.86      4.90 o 
   4  -9   7       61.24       41.01      4.35 o 
   5  -9   7       24.59       30.14      5.60 o 
   6  -9   7       34.96       35.30      4.40 o 
   7  -9   7       59.13       56.91      6.19 o 
   8  -9   7       49.06       51.77      6.18 o 
  -8  -8   7      126.30      108.76     10.83 o 
  -7  -8   7      147.03      183.86     12.57 o 
  -6  -8   7        5.71        9.03      2.84 o 
  -5  -8   7      119.06       98.09      5.57 o 
  -4  -8   7       43.31       38.88      4.00 o 
  -3  -8   7       14.70       12.97      2.92 o 
  -2  -8   7      445.49      417.88     11.12 o 
  -1  -8   7      234.03      225.68      7.92 o 
   0  -8   7      163.92      159.96      6.63 o 
   1  -8   7       10.36        6.33      3.68 o 
   2  -8   7        4.45        5.16      2.16 o 
   3  -8   7      215.47      197.98      7.51 o 
   4  -8   7       91.86       80.91      4.77 o 
   5  -8   7       49.92       54.60      5.40 o 
   6  -8   7      337.23      354.61     10.37 o 
   7  -8   7      123.57      132.36      8.37 o 
   8  -8   7       69.50       65.17      5.74 o 
  -8  -7   7        3.19        3.21      4.27 o 
  -7  -7   7        6.28        1.89      3.32 o 
  -6  -7   7      724.77      730.04     14.57 o 
  -5  -7   7      186.61      183.08      6.59 o 
  -4  -7   7       79.80       82.41      4.74 o 
  -3  -7   7      107.65       99.44      4.92 o 
  -2  -7   7     1480.40     1521.17     26.73 o 
  -1  -7   7      465.59      523.63     12.10 o 
   0  -7   7        0.40        0.96      1.81 o 
   1  -7   7      529.96      473.87     11.44 o 
   2  -7   7      248.49      276.90      9.97 o 
   3  -7   7       10.34       14.65      2.32 o 
   4  -7   7      267.50      259.23      6.65 o 
   5  -7   7       53.08       52.70      3.71 o 
   6  -7   7      202.81      207.56      8.75 o 
   7  -7   7      347.41      408.60     13.02 o 
   8  -7   7       17.61       13.74      3.31 o 
   9  -7   7       14.65        8.10      3.54 o 
  -9  -6   7       14.97        6.07      4.73 o 
  -8  -6   7       64.27       79.88      7.25 o 
  -7  -6   7      470.71      445.33     13.38 o 
  -6  -6   7       23.54       12.14      2.52 o 
  -5  -6   7      649.37      620.40     16.36 o 
  -4  -6   7      104.56       89.73      4.97 o 
  -3  -6   7      128.81      146.91      9.44 o 
  -2  -6   7      155.08      137.09      4.59 o 
  -1  -6   7       60.69       55.92      5.48 o 
   0  -6   7        4.87       12.55      2.31 o 
   1  -6   7      113.09      101.63      6.54 o 
   2  -6   7      365.81      307.72     11.64 o 
   3  -6   7      556.55      526.04     10.60 o 
   4  -6   7      140.71      132.04      5.69 o 
   5  -6   7       19.33       25.25      3.04 o 
   6  -6   7      516.84      501.20     11.26 o 
   7  -6   7      195.47      200.63     14.18 o 
   8  -6   7      133.89      156.80      9.05 o 
   9  -6   7        5.94        5.49      4.84 o 
  -9  -5   7        0.50        0.00      2.96 o 
  -8  -5   7        6.29        0.64      2.60 o 
  -7  -5   7       11.85       14.22      3.31 o 
  -6  -5   7       42.70       46.23      4.33 o 
  -5  -5   7       28.90       31.46      3.28 o 
  -4  -5   7      449.94      446.25      8.85 o 
  -3  -5   7      369.02      358.02      6.82 o 
  -2  -5   7      499.05      535.34      9.26 o 
  -1  -5   7     1651.35     1703.39     22.25 o 
   0  -5   7       71.62       79.50      3.60 o 
   1  -5   7      703.61      714.79     13.80 o 
   2  -5   7      212.65      204.92      6.80 o 
   3  -5   7      388.57      448.50     10.36 o 
   4  -5   7       33.29       30.13      3.08 o 
   5  -5   7        3.15        3.39      1.81 o 
   6  -5   7      599.12      651.73     13.11 o 
   7  -5   7      462.45      508.46     14.28 o 
   8  -5   7       91.80       82.30      9.23 o 
   9  -5   7        8.36        5.57      5.05 o 
  -9  -4   7       16.11       18.56      4.07 o 
  -8  -4   7       17.37       17.95      3.42 o 
  -7  -4   7      456.70      414.06     11.15 o 
  -6  -4   7      301.94      329.25      9.30 o 
  -5  -4   7       30.56       32.28      3.72 o 
  -4  -4   7      579.99      609.92     13.09 o 
  -3  -4   7      527.77      496.69      8.18 o 
  -2  -4   7       73.31       82.73      3.58 o 
  -1  -4   7      703.09      760.17     12.15 o 
   0  -4   7       91.73      118.81      4.13 o 
   1  -4   7      309.76      311.40      5.85 o 
   2  -4   7      177.89      134.13      3.93 o 
   3  -4   7       28.78       22.65      2.79 o 
   4  -4   7        0.33        2.83      2.64 o 
   5  -4   7        2.04        0.00      1.73 o 
   6  -4   7      253.17      276.81     12.76 o 
   7  -4   7      140.15      160.07     11.07 o 
   8  -4   7       65.82       80.78      9.30 o 
   9  -4   7       59.11       45.30      8.02 o 
  -9  -3   7      138.54      141.42      7.79 o 
  -8  -3   7       35.23       28.14      3.84 o 
  -7  -3   7      187.30      188.15      9.53 o 
  -6  -3   7        9.03        6.26      2.12 o 
  -5  -3   7       29.04       18.15      2.13 o 
  -4  -3   7       86.12       84.31      3.56 o 
  -3  -3   7       13.71        7.81      1.45 o 
  -2  -3   7      427.59      451.53     10.97 o 
  -1  -3   7       53.30       99.24      6.58 o 
   0  -3   7      169.30      210.96      5.34 o 
   1  -3   7      197.53      310.30      5.29 o 
   2  -3   7     1155.23     1315.66     15.97 o 
   3  -3   7      794.75      858.06     12.01 o 
   4  -3   7      282.76      290.63      7.21 o 
   5  -3   7      690.07      667.35     14.87 o 
   6  -3   7      617.74      631.97     27.21 o 
   7  -3   7       21.10       20.58      5.43 o 
   8  -3   7       46.46       69.44      8.74 o 
   9  -3   7       23.07       55.07     11.21 o 
 -10  -2   7        5.08        5.11      4.21 o 
  -9  -2   7       15.61       20.21      3.44 o 
  -8  -2   7      156.86      159.11     10.45 o 
  -7  -2   7        0.30        2.98      1.93 o 
  -6  -2   7      343.72      336.56      8.36 o 
  -5  -2   7       38.87       23.66      2.49 o 
  -4  -2   7      257.86      243.98      5.56 o 
  -3  -2   7      177.72      191.77      4.99 o 
  -2  -2   7       56.11       56.40      2.77 o 
  -1  -2   7      691.60      750.37     11.46 o 
   0  -2   7       85.48      110.00      3.82 o 
   1  -2   7        3.41        0.88      1.78 o 
   2  -2   7      188.73      196.08      5.47 o 
   3  -2   7       17.41       23.93      2.29 o 
   4  -2   7     3645.44     3733.50     63.11 o 
   5  -2   7      588.86      587.91     17.21 o 
   6  -2   7       79.89       97.88      9.35 o 
   7  -2   7      229.37      244.56     30.39 o 
   8  -2   7       14.76       19.18      8.63 o 
 -10  -1   7       41.87       38.11      5.94 o 
  -9  -1   7        0.81        1.86      2.68 o 
  -8  -1   7       70.71       57.15      5.28 o 
  -7  -1   7       57.13       55.22      5.03 o 
  -6  -1   7      243.47      235.61      9.86 o 
  -5  -1   7       10.07        9.97      2.45 o 
  -4  -1   7        5.69        8.37      2.10 o 
  -3  -1   7       34.76       41.37      3.48 o 
  -2  -1   7      191.39      257.96      7.17 o 
  -1  -1   7        2.04        6.27      2.09 o 
   0  -1   7        2.91        3.76      1.65 o 
   1  -1   7      375.92      369.36      8.12 o 
   2  -1   7       71.86       59.08      3.63 o 
   3  -1   7       16.55        8.74      2.59 o 
   4  -1   7        4.58        4.55      3.08 o 
   5  -1   7      184.28      188.61     22.00 o 
   6  -1   7      160.46      148.51     11.96 o 
   7  -1   7      108.69       73.14      6.78 o 
   8  -1   7      122.10      113.75     16.62 o 
  -9   0   7       12.09        6.58      4.27 o 
  -8   0   7        2.59        0.00      2.42 o 
  -7   0   7       11.72       13.39      3.12 o 
  -6   0   7        0.47        2.47      2.39 o 
  -5   0   7        1.41        0.00      2.24 o 
  -4   0   7       87.56       82.54      4.76 o 
  -3   0   7       84.67       86.10      4.83 o 
  -2   0   7      154.97      184.59      7.81 o 
  -1   0   7        9.66        4.91      2.19 o 
   0   0   7       42.92       34.64      3.02 o 
   1   0   7      116.50      104.66      4.59 o 
   2   0   7       42.45       51.94      6.07 o 
   3   0   7      385.66      342.28     12.46 o 
   4   0   7      341.63      357.30     27.02 o 
   5   0   7       14.49       17.87      4.28 o 
   6   0   7       19.74       12.18      5.49 o 
   7   0   7       44.51       43.74      6.46 o 
   8   0   7        1.35        0.00      4.38 o 
  -9   1   7       69.60       96.98      8.65 o 
  -8   1   7      198.60      226.48      9.30 o 
  -7   1   7      202.19      177.21     10.10 o 
  -6   1   7      211.51      202.46     11.50 o 
  -5   1   7       13.28       13.94      5.01 o 
  -4   1   7      189.02      212.20      7.30 o 
  -3   1   7      407.59      392.49      9.76 o 
  -2   1   7       24.44       20.02      4.01 o 
  -1   1   7       26.50       34.21      4.60 o 
   0   1   7       13.95       14.45      2.55 o 
   1   1   7        1.02        0.00      1.99 o 
   2   1   7      101.47       91.07      7.61 o 
   3   1   7       54.42       65.09      5.69 o 
   4   1   7       52.48       69.77      8.96 o 
   5   1   7       43.77       54.20     10.00 o 
   6   1   7       49.71       49.69     14.25 o 
   7   1   7      141.08      151.34      9.63 o 
  -9   2   7        0.13        2.00      3.70 o 
  -8   2   7        0.48        4.25      3.55 o 
  -7   2   7      119.69      124.78     17.75 o 
  -6   2   7       23.45       16.35      4.51 o 
  -5   2   7      172.40      186.79      9.23 o 
  -4   2   7      142.76      140.13      6.38 o 
  -3   2   7       88.84       93.02      5.46 o 
  -2   2   7        3.85        1.86      2.01 o 
  -1   2   7        0.17        0.00      1.64 o 
   0   2   7       50.89       63.86      6.78 o 
   1   2   7        0.28        4.39      2.53 o 
   2   2   7       59.73       76.71      6.39 o 
   3   2   7       94.91      108.45      7.56 o 
   4   2   7       11.11        7.65      3.32 o 
   5   2   7       84.98       77.78      8.38 o 
   6   2   7        5.29        3.22      4.21 o 
  -8   3   7       13.19       13.40      7.93 o 
  -7   3   7        2.18        0.00      2.94 o 
  -6   3   7      279.31      295.87     19.31 o 
  -5   3   7        0.11        3.45      3.00 o 
  -4   3   7       10.32       20.86      3.37 o 
  -3   3   7      133.37      119.81      6.36 o 
  -2   3   7       23.89       23.14      3.58 o 
  -1   3   7      170.99      167.19     14.92 o 
   0   3   7       53.58       50.00      5.51 o 
   1   3   7        0.56        0.00      2.44 o 
   2   3   7      394.26      373.63     12.62 o 
   3   3   7       11.14       11.97      3.71 o 
   4   3   7       45.92       52.37      6.15 o 
   5   3   7       14.78        6.87      4.06 o 
   6   3   7       34.40       39.24      7.29 o 
  -8   4   7       16.70       30.09      7.39 o 
  -7   4   7       11.99       13.33      4.14 o 
  -6   4   7        9.48       10.84      3.94 o 
  -5   4   7       36.14       53.10      6.17 o 
  -4   4   7       18.38       12.33      2.97 o 
  -3   4   7       10.15        8.86      2.83 o 
  -2   4   7       61.19       71.91      5.87 o 
  -1   4   7        8.34       10.21      3.92 o 
   0   4   7        7.45        7.34      4.20 o 
   1   4   7       48.67       56.64      9.08 o 
   2   4   7       25.18       38.69      6.53 o 
   3   4   7      226.15      260.80     14.29 o 
   4   4   7      104.99       86.62     12.94 o 
   5   4   7       65.38       58.05     10.98 o 
  -7   5   7        2.40        1.81      3.84 o 
  -6   5   7        1.15        1.15      3.29 o 
  -5   5   7        1.67        7.65      3.59 o 
  -4   5   7        1.03        2.24      5.98 o 
  -3   5   7       28.67       34.98      5.39 o 
  -2   5   7      109.97      119.04     11.94 o 
  -1   5   7      125.70      161.83     19.37 o 
   0   5   7       21.37       19.84      5.16 o 
   1   5   7      139.04      141.29      9.31 o 
   2   5   7       73.27       73.66      7.20 o 
   3   5   7        0.17        1.28      4.48 o 
  -6   6   7       70.48       64.25     24.13 o 
  -5   6   7        3.75        0.00      4.66 o 
  -4   6   7       13.58       10.95      4.41 o 
  -3   6   7      139.68      110.28      7.84 o 
  -2   6   7      155.18      138.43     14.39 o 
  -1   6   7       93.09       92.52      7.97 o 
   0   6   7        4.99        0.00      3.23 o 
   1   6   7        0.48        0.00      3.17 o 
   2   6   7       82.47       71.51     10.19 o 
  -1 -13   8       15.47       12.42      3.74 o 
   0 -13   8       59.94       82.22      8.78 o 
   1 -13   8       28.27       42.99      5.52 o 
   2 -13   8       50.22       45.02      5.52 o 
   3 -13   8       86.99      113.46     10.46 o 
   4 -13   8        0.37        0.41      2.97 o 
  -3 -12   8       12.64       13.78      4.85 o 
  -2 -12   8        1.30        3.63      2.92 o 
  -1 -12   8        5.13        0.36      3.47 o 
   0 -12   8       12.51        8.97      3.36 o 
   1 -12   8      197.93      235.36      9.92 o 
   2 -12   8      132.16      135.38      8.27 o 
   3 -12   8       12.19        9.86      3.71 o 
   4 -12   8       58.29       63.63      6.31 o 
   5 -12   8       97.90       80.75     38.08 o 
  -5 -11   8        8.66        9.66      4.40 o 
  -4 -11   8       11.06        4.89      6.43 o 
  -3 -11   8      280.49      283.70     13.04 o 
  -2 -11   8       53.09       43.91      5.17 o 
  -1 -11   8       43.17       39.59      9.25 o 
   0 -11   8      267.95      227.11      9.15 o 
   1 -11   8      148.90      155.50      8.47 o 
   2 -11   8      122.46      106.93      7.74 o 
   3 -11   8       45.50       49.09      5.22 o 
   4 -11   8       45.81       52.61     11.02 o 
   5 -11   8       53.42       51.80      5.66 o 
   6 -11   8       25.93       36.01      8.34 o 
  -6 -10   8       61.35       71.50     12.22 o 
  -5 -10   8       62.99       56.07      5.88 o 
  -4 -10   8       21.34       17.42      3.64 o 
  -3 -10   8      170.26      164.47      8.29 o 
  -2 -10   8      115.18      132.42      8.37 o 
  -1 -10   8       27.77       25.20      3.74 o 
   0 -10   8      263.05      269.54     10.61 o 
   1 -10   8     2014.19     2077.12     34.97 o 
   2 -10   8       36.22       32.24      4.16 o 
   3 -10   8        0.68        0.00      1.89 o 
   4 -10   8      160.87      134.59      9.16 o 
   5 -10   8       44.88       36.59      4.59 o 
   6 -10   8       43.99       39.64      6.01 o 
   7 -10   8        0.78        5.21      4.08 o 
  -7  -9   8       27.26       24.14      6.06 o 
  -6  -9   8      171.24      203.44      8.09 o 
  -5  -9   8       46.56       57.68      7.19 o 
  -4  -9   8      175.18      203.99      8.57 o 
  -3  -9   8      128.96      128.23      7.40 o 
  -2  -9   8       14.82       18.85      3.32 o 
  -1  -9   8        4.53        2.74      2.16 o 
   0  -9   8      311.52      286.77      9.54 o 
   1  -9   8       15.13       14.90      5.62 o 
   2  -9   8      173.43      164.47      8.97 o 
   3  -9   8       72.55       65.12      5.38 o 
   4  -9   8       97.28       81.78      6.07 o 
   5  -9   8       77.39       73.35      5.25 o 
   6  -9   8        0.87        2.60      2.38 o 
   7  -9   8        0.89        0.89      2.69 o 
   8  -9   8       13.85       22.62      4.74 o 
  -7  -8   8       39.07       43.69      5.59 o 
  -6  -8   8       11.60       12.33      2.99 o 
  -5  -8   8       29.80       16.87      2.97 o 
  -4  -8   8      174.22      167.40      7.61 o 
  -3  -8   8      422.03      408.16     11.67 o 
  -2  -8   8      539.74      530.61     13.17 o 
  -1  -8   8      844.43      881.34     17.78 o 
   0  -8   8      122.40      124.82      6.42 o 
   1  -8   8       86.51       76.60      5.27 o 
   2  -8   8       51.95       50.66      4.47 o 
   3  -8   8       59.14       53.45      4.73 o 
   4  -8   8        9.32        6.53      2.59 o 
   5  -8   8        6.50       11.57      2.29 o 
   6  -8   8       75.65       73.30      6.28 o 
   7  -8   8        8.75       11.43      3.71 o 
   8  -8   8       26.55       34.68      5.42 o 
  -8  -7   8      101.01      104.76      8.04 o 
  -7  -7   8      113.73       93.06      7.27 o 
  -6  -7   8       67.89       58.40      8.09 o 
  -5  -7   8      117.83      104.06      5.59 o 
  -4  -7   8        8.69       11.31      2.47 o 
  -3  -7   8        4.92        8.94      2.94 o 
  -2  -7   8     1987.48     1982.18     31.03 o 
  -1  -7   8     2323.60     2336.32     35.07 o 
   0  -7   8      107.41       88.63      5.33 o 
   1  -7   8      250.21      244.15      8.07 o 
   2  -7   8      270.39      235.14      6.82 o 
   3  -7   8      316.28      307.59     11.78 o 
   4  -7   8      114.87      114.90      5.40 o 
   5  -7   8      137.50      134.48      5.57 o 
   6  -7   8      442.88      448.44     11.50 o 
   7  -7   8       36.36       35.97      5.08 o 
   8  -7   8        6.76        5.32      5.78 o 
  -8  -6   8       94.66       94.25      7.57 o 
  -7  -6   8      252.20      258.82     14.88 o 
  -6  -6   8        0.32        2.56      2.01 o 
  -5  -6   8       50.30       54.24      4.28 o 
  -4  -6   8        0.29        1.24      2.23 o 
  -3  -6   8      577.10      575.20     19.72 o 
  -2  -6   8      301.69      292.32      6.91 o 
  -1  -6   8      954.24     1015.28     18.53 o 
   0  -6   8      921.93      975.39     17.99 o 
   1  -6   8      917.06      970.19     17.93 o 
   2  -6   8      657.82      678.14     16.81 o 
   3  -6   8      273.28      302.83      7.08 o 
   4  -6   8       50.09       58.11      7.23 o 
   5  -6   8        0.47        0.00      1.72 o 
   6  -6   8        2.00        4.63      2.28 o 
   7  -6   8       28.40       33.47      4.68 o 
   8  -6   8        4.05        2.43      7.11 o 
  -9  -5   8       50.13       61.36      6.55 o 
  -8  -5   8       13.55       10.99      3.61 o 
  -7  -5   8        2.00        0.40      2.79 o 
  -6  -5   8       35.62       42.88      6.70 o 
  -5  -5   8      104.36       98.75      4.81 o 
  -4  -5   8       97.75      119.99      4.87 o 
  -3  -5   8        3.91        5.07      1.58 o 
  -2  -5   8     1286.37     1326.29     19.15 o 
  -1  -5   8      120.85      114.00      4.57 o 
   0  -5   8       44.21       47.36      3.83 o 
   1  -5   8     1623.24     1624.16     25.54 o 
   2  -5   8        2.92        2.38      1.94 o 
   3  -5   8      261.16      242.43     10.23 o 
   4  -5   8       32.91       30.46      4.95 o 
   5  -5   8        2.52        2.56      1.99 o 
   6  -5   8      163.28      155.93      7.58 o 
   7  -5   8      306.11      318.64     14.78 o 
   8  -5   8       21.69       16.91      5.89 o 
  -9  -4   8        0.70        0.08      2.75 o 
  -8  -4   8       17.85       11.57      3.25 o 
  -7  -4   8        2.26        0.00      2.02 o 
  -6  -4   8        1.80        0.63      2.06 o 
  -5  -4   8       13.67       11.31      2.05 o 
  -4  -4   8       32.89       29.80      2.53 o 
  -3  -4   8      353.28      300.90      6.40 o 
  -2  -4   8      476.14      500.04     11.41 o 
  -1  -4   8      172.17      149.20      4.93 o 
   0  -4   8      100.18      128.11      7.61 o 
   1  -4   8       54.36       54.14      5.07 o 
   2  -4   8      610.46      677.86     15.16 o 
   3  -4   8       65.20       66.63      8.98 o 
   4  -4   8        0.47        1.39      2.73 o 
   5  -4   8        0.32        0.51      1.66 o 
   6  -4   8        5.23        3.30      2.94 o 
   7  -4   8       81.58       94.20     11.21 o 
   8  -4   8       30.72       27.00      9.95 o 
  -9  -3   8      110.15      139.43     13.09 o 
  -8  -3   8       24.89       30.63      4.98 o 
  -7  -3   8        6.03        6.15      2.73 o 
  -6  -3   8       56.40       50.17      4.72 o 
  -5  -3   8        2.61        4.55      1.93 o 
  -4  -3   8      168.89      173.12      6.24 o 
  -3  -3   8       36.27       45.53      4.46 o 
  -2  -3   8      192.83      189.32      6.95 o 
  -1  -3   8        1.27        3.11      1.94 o 
   0  -3   8      191.44      198.94      7.19 o 
   1  -3   8       45.58       53.62      3.52 o 
   2  -3   8      177.68      163.39      5.63 o 
   3  -3   8      118.87      122.22      5.87 o 
   4  -3   8      437.41      433.25     13.56 o 
   5  -3   8     1014.56     1130.64     38.19 o 
   6  -3   8      390.76      425.31     32.57 o 
   7  -3   8      147.38      130.06     16.49 o 
   8  -3   8       88.73       84.92     14.74 o 
  -9  -2   8        8.04       15.86      4.25 o 
  -8  -2   8       45.94       36.45      4.65 o 
  -7  -2   8      137.65      153.61      7.79 o 
  -6  -2   8       27.52       32.39      5.17 o 
  -5  -2   8       16.82       11.96      2.27 o 
  -4  -2   8      107.83      104.30      6.16 o 
  -3  -2   8       13.03       10.98      2.38 o 
  -2  -2   8       36.92       39.87      3.58 o 
  -1  -2   8       24.91       26.51      3.40 o 
   0  -2   8       67.06       61.93      3.84 o 
   1  -2   8      202.81      189.68      5.92 o 
   2  -2   8       12.30        8.49      4.06 o 
   3  -2   8      548.65      594.29     22.81 o 
   4  -2   8     1203.52     1226.87     40.66 o 
   5  -2   8       58.59       74.15     10.81 o 
   6  -2   8      156.37      136.86     13.88 o 
   7  -2   8      164.71      171.41     12.01 o 
   8  -2   8       73.51       97.90     15.85 o 
  -9  -1   8        5.74        5.08      3.72 o 
  -8  -1   8       33.91       35.76      4.73 o 
  -7  -1   8       25.11       31.69      4.45 o 
  -6  -1   8        7.34        2.70      2.59 o 
  -5  -1   8       40.18       52.99      5.58 o 
  -4  -1   8        3.56        6.04      4.45 o 
  -3  -1   8      300.16      331.60      8.89 o 
  -2  -1   8      633.27      619.34     14.48 o 
  -1  -1   8     1314.46     1455.19     24.53 o 
   0  -1   8        1.02        0.00      1.53 o 
   1  -1   8      109.51      102.31      5.33 o 
   2  -1   8      491.55      496.22     17.44 o 
   3  -1   8        2.76        4.86      2.49 o 
   4  -1   8      131.20      116.02      7.06 o 
   5  -1   8      108.38      106.62      8.66 o 
   6  -1   8       18.67       17.92      4.96 o 
   7  -1   8       21.89       19.67      5.55 o 
  -9   0   8       34.15       30.47      8.96 o 
  -8   0   8        9.52        7.53      3.52 o 
  -7   0   8       85.80       99.86     10.88 o 
  -6   0   8       12.55       14.77      4.89 o 
  -5   0   8        7.46        5.34      2.84 o 
  -4   0   8      637.14      665.93     13.74 o 
  -3   0   8        0.39        0.00      2.90 o 
  -2   0   8       92.18       88.99      5.36 o 
  -1   0   8      306.64      304.91      9.47 o 
   0   0   8       18.98       20.79      2.82 o 
   1   0   8       51.88       52.90      6.53 o 
   2   0   8      434.46      444.36     12.72 o 
   3   0   8      279.97      290.82     10.33 o 
   4   0   8       20.60       14.59      3.57 o 
   5   0   8        7.18        0.00      3.06 o 
   6   0   8       34.54       39.76      6.58 o 
   7   0   8      116.96      123.49      9.12 o 
  -9   1   8       14.91       17.36      4.88 o 
  -8   1   8      231.88      218.40     11.88 o 
  -7   1   8      186.53      181.99     10.53 o 
  -6   1   8       52.79       59.04      6.34 o 
  -5   1   8        2.37        2.71      2.68 o 
  -4   1   8        2.17        1.19      2.03 o 
  -3   1   8      170.11      198.32      7.48 o 
  -2   1   8       87.97       87.33      5.32 o 
  -1   1   8        5.60       17.87      2.70 o 
   0   1   8       80.72       78.18      6.23 o 
   1   1   8      172.44      191.49      8.81 o 
   2   1   8      340.93      363.72     15.15 o 
   3   1   8        0.42        0.00      2.54 o 
   4   1   8        6.30        1.34      2.71 o 
   5   1   8        7.56        5.34      5.21 o 
   6   1   8       16.92       13.91      6.45 o 
  -8   2   8       49.95       59.06     10.87 o 
  -7   2   8       38.53       39.93      5.91 o 
  -6   2   8       61.73       70.53      7.02 o 
  -5   2   8       51.70       54.30     12.38 o 
  -4   2   8      320.93      338.02      9.95 o 
  -3   2   8      511.51      490.80     12.09 o 
  -2   2   8      172.11      196.27      6.74 o 
  -1   2   8       58.39       53.44      5.94 o 
   0   2   8      137.57      141.29      8.30 o 
   1   2   8        8.48       10.49      3.17 o 
   2   2   8        5.80       12.47      3.49 o 
   3   2   8        2.06        3.86      3.06 o 
   4   2   8       37.22       44.50      5.85 o 
   5   2   8        2.18        0.00      3.68 o 
  -8   3   8       33.71       38.20      6.93 o 
  -7   3   8       50.84       43.87      6.11 o 
  -6   3   8       39.12       43.41      8.72 o 
  -5   3   8        3.21        4.21      3.35 o 
  -4   3   8       39.09       26.54      3.89 o 
  -3   3   8       30.26       29.92      4.97 o 
  -2   3   8       85.04       90.34      6.50 o 
  -1   3   8       12.43       12.80      3.57 o 
   0   3   8        0.11        2.40      2.90 o 
   1   3   8       15.71       23.11      4.45 o 
   2   3   8        1.34        4.75      3.27 o 
   3   3   8       27.19       34.25      5.51 o 
   4   3   8      128.56      150.55     10.05 o 
  -7   4   8        0.34        0.00      3.68 o 
  -6   4   8       25.73       15.75      4.31 o 
  -5   4   8        0.11        5.06      3.34 o 
  -4   4   8       12.53       10.43      5.55 o 
  -3   4   8      102.74      101.64      7.08 o 
  -2   4   8        6.46        8.12      3.56 o 
  -1   4   8       51.44       83.02      7.47 o 
   0   4   8       74.67       61.26      6.67 o 
   1   4   8       61.17       44.63      7.37 o 
   2   4   8       45.51       47.37      6.28 o 
   3   4   8       55.58       42.19      6.25 o 
  -5   5   8        0.07        0.35      7.69 o 
  -4   5   8       41.36       35.37      6.08 o 
  -3   5   8        8.29        3.48      3.13 o 
  -2   5   8        7.70       11.31      3.89 o 
  -1   5   8       18.64       15.94      4.33 o 
   0   5   8        9.78        5.04      3.62 o 
   1   5   8        5.61        6.40      3.75 o 
   2   5   8        8.18       10.86      6.83 o 
  -1 -13   9       11.04        7.33      3.75 o 
   0 -13   9        0.26        0.00      2.85 o 
   1 -13   9       13.57       12.83      3.82 o 
   2 -13   9        0.86        0.32      2.79 o 
   3 -13   9       19.96       13.94      4.00 o 
  -3 -12   9      217.03      211.89     10.47 o 
  -2 -12   9        1.44        0.20      2.76 o 
  -1 -12   9       98.30       87.35      7.25 o 
   0 -12   9       55.10       56.23      5.90 o 
   1 -12   9       59.80       60.30     10.45 o 
   2 -12   9       72.30       61.79      6.64 o 
   3 -12   9        8.83        9.39      3.27 o 
   4 -12   9       69.85       95.61      7.64 o 
   5 -12   9       40.54       49.91      5.85 o 
  -4 -11   9       82.79       76.01      6.71 o 
  -3 -11   9      334.81      347.41     18.57 o 
  -2 -11   9       21.80       26.01      4.45 o 
  -1 -11   9       52.65       53.61      5.52 o 
   0 -11   9        2.58        0.00      2.25 o 
   1 -11   9        2.68        0.27      2.38 o 
   2 -11   9       45.06       61.15      5.79 o 
   3 -11   9       13.63       10.34      3.29 o 
   4 -11   9       18.25       17.65      3.84 o 
   5 -11   9      139.14      134.63     10.83 o 
   6 -11   9       22.82       16.24      4.08 o 
  -6 -10   9       19.61       24.26      5.72 o 
  -5 -10   9       56.83       71.81      6.53 o 
  -4 -10   9      127.62      167.64      8.75 o 
  -3 -10   9      212.12      186.68     10.33 o 
  -2 -10   9      136.45      146.75      8.09 o 
  -1 -10   9       56.74       56.12      5.51 o 
   0 -10   9       45.51       39.68      4.48 o 
   1 -10   9      241.95      234.81     10.45 o 
   2 -10   9      305.83      243.20      9.28 o 
   3 -10   9       95.70       81.35      7.41 o 
   4 -10   9        3.03        1.43      2.43 o 
   5 -10   9      422.58      392.91     14.62 o 
   6 -10   9       64.17       65.69      9.92 o 
   7 -10   9        9.21        6.30      5.06 o 
  -6  -9   9      294.49      287.91     10.84 o 
  -5  -9   9       15.64       13.77      3.39 o 
  -4  -9   9      398.16      385.86     11.99 o 
  -3  -9   9      266.56      262.73      9.56 o 
  -2  -9   9      146.06      158.63      7.94 o 
  -1  -9   9       35.87       35.15      4.25 o 
   0  -9   9      595.56      638.85     15.25 o 
   1  -9   9       16.43       17.89      3.48 o 
   2  -9   9       38.42       44.51      4.60 o 
   3  -9   9       11.64        6.12      2.49 o 
   4  -9   9        1.36        0.00      1.98 o 
   5  -9   9       23.81       10.87      2.78 o 
   6  -9   9       27.74       35.93      6.28 o 
   7  -9   9        0.15        2.78      3.11 o 
  -7  -8   9       58.82       51.48      6.17 o 
  -6  -8   9      117.53      118.49      6.62 o 
  -5  -8   9      267.07      289.53     10.27 o 
  -4  -8   9        2.06        1.41      2.25 o 
  -3  -8   9      352.52      379.42     14.72 o 
  -2  -8   9        6.72        7.15      2.61 o 
  -1  -8   9     3083.45     2968.83     45.79 o 
   0  -8   9       15.68       27.90      3.74 o 
   1  -8   9      359.07      359.77     13.05 o 
   2  -8   9      253.29      217.34     10.46 o 
   3  -8   9      144.53      160.13      7.60 o 
   4  -8   9       14.89       13.96      2.43 o 
   5  -8   9      302.64      276.70     11.28 o 
   6  -8   9      156.04      159.99      7.18 o 
   7  -8   9       67.06       89.81      7.50 o 
  -8  -7   9        0.19        0.55      3.22 o 
  -7  -7   9        1.37        3.66      3.19 o 
  -6  -7   9      125.46      118.17      6.40 o 
  -5  -7   9       78.29       81.74      7.31 o 
  -4  -7   9       68.23       87.05      5.30 o 
  -3  -7   9      277.11      280.97     14.72 o 
  -2  -7   9        1.31        3.10      2.20 o 
  -1  -7   9      294.72      301.99      9.39 o 
   0  -7   9        0.60        1.68      1.83 o 
   1  -7   9      577.01      635.78     14.86 o 
   2  -7   9      734.35      666.65     15.02 o 
   3  -7   9      644.99      568.01     12.83 o 
   4  -7   9      364.83      375.39      9.71 o 
   5  -7   9      119.00      135.30      6.40 o 
   6  -7   9       95.37       93.91      5.88 o 
   7  -7   9       29.23       30.25      5.27 o 
   8  -7   9       23.50       33.49      7.03 o 
  -8  -6   9       77.69      100.95      7.96 o 
  -7  -6   9      359.91      348.96     12.34 o 
  -6  -6   9       40.20       37.56      5.01 o 
  -5  -6   9       26.06       23.70      3.19 o 
  -4  -6   9      215.13      202.38      6.85 o 
  -3  -6   9     1283.00     1323.78     21.47 o 
  -2  -6   9      137.81      178.98     14.25 o 
  -1  -6   9       20.96       17.07      5.35 o 
   0  -6   9      196.23      191.07      7.17 o 
   1  -6   9      109.51      108.17      5.79 o 
   2  -6   9      170.50      190.22      7.59 o 
   3  -6   9      159.74      173.34      6.07 o 
   4  -6   9       30.98       26.87      6.37 o 
   5  -6   9      499.85      521.00     11.81 o 
   6  -6   9      212.07      231.35      8.46 o 
   7  -6   9       20.69       16.32      5.30 o 
   8  -6   9       93.56      107.81     16.70 o 
  -8  -5   9      172.82      141.02     31.22 o 
  -7  -5   9       27.47       24.27      4.78 o 
  -6  -5   9      127.26      130.63      8.54 o 
  -5  -5   9       66.97       71.71      5.19 o 
  -4  -5   9       87.91       62.96      6.34 o 
  -3  -5   9      413.35      450.78     11.88 o 
  -2  -5   9        3.28        0.26      1.80 o 
  -1  -5   9        1.17        1.48      1.87 o 
   0  -5   9      287.87      341.78     12.26 o 
   1  -5   9      289.32      279.83     10.99 o 
   2  -5   9      280.74      280.84     10.98 o 
   3  -5   9      322.47      325.45     12.14 o 
   4  -5   9       40.81       28.97      5.51 o 
   5  -5   9      213.32      201.36      8.34 o 
   6  -5   9      181.91      202.87     13.39 o 
   7  -5   9        0.29        0.00      5.04 o 
   8  -5   9        0.20        0.98      6.32 o 
  -8  -4   9       12.84       17.35      4.55 o 
  -7  -4   9       28.60       41.16      5.66 o 
  -6  -4   9      100.67      102.78     11.73 o 
  -5  -4   9       17.16       18.52      3.58 o 
  -4  -4   9      175.28      159.96      8.66 o 
  -3  -4   9       22.89       36.96      3.59 o 
  -2  -4   9       17.52        8.80      3.81 o 
  -1  -4   9        0.32        0.00      1.88 o 
   0  -4   9        0.51        0.00      1.75 o 
   1  -4   9        3.17        4.83      2.73 o 
   2  -4   9       91.28      101.70     10.74 o 
   3  -4   9        2.67        8.87      3.07 o 
   4  -4   9       86.13       87.13      7.01 o 
   5  -4   9        1.78        7.43      4.31 o 
   6  -4   9       84.09       80.97      8.47 o 
   7  -4   9       17.39       22.98      8.97 o 
  -9  -3   9       75.37       72.45      9.20 o 
  -8  -3   9      210.88      218.78     11.35 o 
  -7  -3   9       80.45       89.09      8.63 o 
  -6  -3   9       24.04       19.86      3.61 o 
  -5  -3   9      500.39      494.88     11.70 o 
  -4  -3   9        9.01       16.30      3.55 o 
  -3  -3   9       21.94       29.62      3.43 o 
  -2  -3   9      162.57      178.86      7.41 o 
  -1  -3   9      374.58      381.63     10.75 o 
   0  -3   9       31.36       26.71      4.45 o 
   1  -3   9       11.32       13.54      2.35 o 
   2  -3   9        0.81        2.34      2.26 o 
   3  -3   9       96.02       90.38      6.95 o 
   4  -3   9        2.41        4.48      4.66 o 
   5  -3   9        7.30        6.28      5.47 o 
   6  -3   9      123.39      135.60     10.85 o 
   7  -3   9       66.43       88.10      9.48 o 
  -9  -2   9       34.90       27.69     15.08 o 
  -8  -2   9       73.23       65.90      7.12 o 
  -7  -2   9       58.73       73.68      6.11 o 
  -6  -2   9        5.85        2.76      2.99 o 
  -5  -2   9       24.18       31.20      4.63 o 
  -4  -2   9        1.36        1.72      2.15 o 
  -3  -2   9       25.87       32.34      4.71 o 
  -2  -2   9        7.32        4.63      2.94 o 
  -1  -2   9       76.03       80.69      6.65 o 
   0  -2   9       23.96       20.18      2.79 o 
   1  -2   9      606.24      659.34     12.64 o 
   2  -2   9      107.94      108.17      6.50 o 
   3  -2   9      193.05      185.33     18.69 o 
   4  -2   9      270.95      275.00     14.42 o 
   5  -2   9        7.15        5.68      5.64 o 
   6  -2   9        2.65        7.05      6.19 o 
   7  -2   9       48.77       69.68     10.10 o 
  -8  -1   9       10.53       11.33      4.06 o 
  -7  -1   9      115.07      128.54     18.81 o 
  -6  -1   9       42.42       54.65      6.06 o 
  -5  -1   9       71.26       65.36      7.47 o 
  -4  -1   9      128.28      112.21      6.12 o 
  -3  -1   9      106.66      106.09      5.87 o 
  -2  -1   9      100.35       99.55      6.24 o 
  -1  -1   9      172.49      184.71      7.71 o 
   0  -1   9        0.25        0.06      1.84 o 
   1  -1   9        9.19        8.09      2.83 o 
   2  -1   9      656.28      700.13     16.61 o 
   3  -1   9     1415.95     1457.97     42.89 o 
   4  -1   9       46.02       47.66      5.50 o 
   5  -1   9        0.18        2.95      7.01 o 
   6  -1   9       29.88       30.24      9.18 o 
  -8   0   9       17.94        5.58      3.98 o 
  -7   0   9        0.72        1.31      2.88 o 
  -6   0   9        2.71        2.76      3.16 o 
  -5   0   9        1.68        0.46      2.97 o 
  -4   0   9       55.47       68.13      5.17 o 
  -3   0   9       98.41      101.66     11.31 o 
  -2   0   9      193.16      218.32      8.72 o 
  -1   0   9       21.19       35.82      3.54 o 
   0   0   9      420.03      406.33     12.46 o 
   1   0   9        8.94        9.78      3.25 o 
   2   0   9       42.19       43.56      5.05 o 
   3   0   9       88.23       97.07      7.30 o 
   4   0   9       48.55       50.36      5.76 o 
   5   0   9        2.61        4.25      3.97 o 
   6   0   9        1.88        0.61      4.29 o 
  -8   1   9       17.12       21.53      5.50 o 
  -7   1   9        4.33        6.24      3.84 o 
  -6   1   9       74.22       92.16      7.97 o 
  -5   1   9        4.85        5.31      5.20 o 
  -4   1   9        1.35        2.84      2.45 o 
  -3   1   9        0.12        3.22      2.41 o 
  -2   1   9       73.86       86.99      7.04 o 
  -1   1   9      164.47      143.78     11.53 o 
   0   1   9        2.65        5.93      2.88 o 
   1   1   9       65.92       63.62      6.71 o 
   2   1   9      396.57      356.95     19.00 o 
   3   1   9        0.57        3.51      3.20 o 
   4   1   9        3.96        4.87      3.27 o 
   5   1   9        4.59        2.54      4.06 o 
  -7   2   9       58.42       51.94      6.78 o 
  -6   2   9        8.22        6.34      3.91 o 
  -5   2   9       55.93       52.18      9.52 o 
  -4   2   9       60.40       40.63      4.59 o 
  -3   2   9        0.72        0.00      2.95 o 
  -2   2   9        3.66        6.91      3.07 o 
  -1   2   9        1.45        0.00      2.74 o 
   0   2   9      228.10      245.96     10.98 o 
   1   2   9      249.34      267.16     11.50 o 
   2   2   9      154.54      191.94     10.31 o 
   3   2   9      132.68      157.71     15.29 o 
   4   2   9       10.57       11.82      4.38 o 
  -6   3   9       16.71       28.45      6.72 o 
  -5   3   9        3.51        1.77      4.32 o 
  -4   3   9        3.20       10.54      5.51 o 
  -3   3   9       26.65       28.07      5.03 o 
  -2   3   9       26.34       31.19      4.98 o 
  -1   3   9       12.29        8.75      4.63 o 
   0   3   9        4.23        1.11      3.14 o 
   1   3   9      157.72      156.05     13.08 o 
   2   3   9       61.80       51.48      6.27 o 
   3   3   9       38.77       32.62      5.64 o 
  -5   4   9       10.90        3.92      5.07 o 
  -4   4   9        5.46        5.39      4.01 o 
  -3   4   9        7.01        8.61      3.39 o 
  -2   4   9        0.07        0.79      3.03 o 
  -1   4   9        6.13        8.39      3.96 o 
   0   4   9       12.28       16.30      4.65 o 
   1   4   9       84.00       91.11     10.74 o 
   1 -13  10       85.64       86.13     15.02 o 
  -2 -12  10       36.71       49.78      5.89 o 
  -1 -12  10       39.65       60.45      6.33 o 
   0 -12  10       27.27       30.92      4.71 o 
   1 -12  10       42.28       36.12      7.00 o 
   2 -12  10       36.66       39.74      5.09 o 
   3 -12  10        0.59        0.76      2.69 o 
   4 -12  10       46.55       35.30      4.97 o 
  -4 -11  10      110.93      143.03     11.35 o 
  -3 -11  10      180.66      204.43     11.34 o 
  -2 -11  10        9.31        8.57      7.87 o 
  -1 -11  10      412.45      435.56     15.49 o 
   0 -11  10      374.90      372.85     12.38 o 
   1 -11  10      150.93      141.61      8.32 o 
   2 -11  10      329.06      325.64     11.49 o 
   3 -11  10      116.34      110.04      7.60 o 
   4 -11  10       50.89       41.89      5.84 o 
   5 -11  10       12.63       13.22      3.30 o 
  -5 -10  10       12.63       11.35      5.28 o 
  -4 -10  10      369.36      330.79     11.69 o 
  -3 -10  10      257.10      275.98     13.02 o 
  -2 -10  10      106.81      117.15     11.68 o 
  -1 -10  10      107.36       88.61      6.78 o 
   0 -10  10      443.33      460.29     15.14 o 
   1 -10  10      131.92      123.45      7.50 o 
   2 -10  10       11.48       13.73      3.29 o 
   3 -10  10       15.21       21.09      3.87 o 
   4 -10  10        5.27        3.79      2.70 o 
   5 -10  10       47.35       48.20      4.65 o 
   6 -10  10       94.99       82.83      7.56 o 
  -6  -9  10       34.60       30.64      4.86 o 
  -5  -9  10        4.58        1.55      2.71 o 
  -4  -9  10      113.30      118.58      7.53 o 
  -3  -9  10       51.83       72.02      6.16 o 
  -2  -9  10      119.42      129.28      7.50 o 
  -1  -9  10      178.50      221.33      9.09 o 
   0  -9  10      377.11      374.19     11.57 o 
   1  -9  10       61.47       66.17      5.62 o 
   2  -9  10       66.31       59.58      5.45 o 
   3  -9  10        1.11        0.00      3.28 o 
   4  -9  10       91.12       86.34      5.67 o 
   5  -9  10       32.94       35.16      6.83 o 
   6  -9  10       14.56        5.65      2.95 o 
  -7  -8  10       20.01       30.41      5.24 o 
  -6  -8  10       12.93        7.03      4.29 o 
  -5  -8  10       50.74       51.29      5.27 o 
  -4  -8  10        3.38        1.65      2.29 o 
  -3  -8  10       97.71       88.03      6.25 o 
  -2  -8  10        9.82        8.53      5.82 o 
  -1  -8  10      168.46      147.35      7.51 o 
   0  -8  10        0.68        0.00      1.79 o 
   1  -8  10      116.02      127.53      6.87 o 
   2  -8  10      126.12      126.30     11.13 o 
   3  -8  10      138.51       92.69      6.64 o 
   4  -8  10       60.06       42.71      4.10 o 
   5  -8  10      206.61      237.08      8.67 o 
   6  -8  10       16.14       16.58      3.24 o 
   7  -8  10      100.43      115.22     10.43 o 
  -7  -7  10       58.13       52.19     11.04 o 
  -6  -7  10       16.06       11.20      6.58 o 
  -5  -7  10       38.70       27.89      4.36 o 
  -4  -7  10      103.14       95.12      8.05 o 
  -3  -7  10        0.48        0.00      2.84 o 
  -2  -7  10      180.26      164.60      9.75 o 
  -1  -7  10        9.32        9.29      3.31 o 
   0  -7  10       14.96       12.53      3.58 o 
   1  -7  10      126.29      106.04      8.11 o 
   2  -7  10       73.57       95.47      7.76 o 
   3  -7  10      134.33      122.79      7.18 o 
   4  -7  10       58.74       61.65      7.41 o 
   5  -7  10      148.03      145.11      8.16 o 
   6  -7  10      188.49      202.02      9.35 o 
   7  -7  10        5.55        7.56      7.99 o 
  -7  -6  10       99.14      101.80     10.03 o 
  -6  -6  10      108.16      121.05     10.37 o 
  -5  -6  10      111.59      109.70      7.12 o 
  -4  -6  10       68.62       88.56      6.42 o 
  -3  -6  10     2638.61     2718.13     50.26 o 
  -2  -6  10      707.39      776.59     20.93 o 
  -1  -6  10       23.49       22.46      4.28 o 
   0  -6  10      107.02      109.40      9.35 o 
   1  -6  10      146.41      145.73     17.68 o 
   2  -6  10      430.51      493.41     38.06 o 
   3  -6  10       15.21       11.12      5.34 o 
   4  -6  10       47.18       52.29      6.09 o 
   5  -6  10      203.88      178.01      8.75 o 
   6  -6  10       27.52       26.57      6.96 o 
   7  -6  10       60.81       92.77     15.29 o 
  -8  -5  10      165.38      181.48     12.93 o 
  -7  -5  10        1.37        2.15      3.70 o 
  -6  -5  10       30.96       35.81      8.03 o 
  -5  -5  10       61.39       83.76      5.81 o 
  -4  -5  10      180.88      148.81     10.52 o 
  -3  -5  10      227.44      250.63      9.15 o 
  -2  -5  10      691.99      719.26     16.25 o 
  -1  -5  10       32.41       39.70      5.35 o 
   0  -5  10       14.35        9.04      3.26 o 
   1  -5  10        2.96        3.18      2.72 o 
   2  -5  10       20.50       16.08      4.76 o 
   3  -5  10        1.91        0.07      2.65 o 
   4  -5  10       49.77       34.93      9.38 o 
   5  -5  10       36.05       52.90     10.25 o 
   6  -5  10       39.44       42.03      6.73 o 
   7  -5  10       17.73       16.79      9.06 o 
  -8  -4  10       25.01       25.56      6.13 o 
  -7  -4  10      284.13      279.51     12.40 o 
  -6  -4  10        2.98        1.96      3.31 o 
  -5  -4  10       34.33       48.70      5.68 o 
  -4  -4  10        7.92        8.09      2.59 o 
  -3  -4  10      194.22      176.56     12.25 o 
  -2  -4  10        4.10        4.70      2.49 o 
  -1  -4  10        9.40        9.50      2.81 o 
   0  -4  10      109.71      115.91     11.51 o 
   1  -4  10        0.38        0.17      2.42 o 
   2  -4  10       22.82       36.04      5.53 o 
   3  -4  10        8.48        8.86      3.41 o 
   4  -4  10        1.75        1.24      3.97 o 
   5  -4  10       23.48       18.54      6.45 o 
   6  -4  10       96.17       85.94      9.24 o 
   7  -4  10        3.07        2.25      4.13 o 
  -8  -3  10        4.29        0.00      4.36 o 
  -7  -3  10        0.27        2.47      3.91 o 
  -6  -3  10      104.17      113.10      8.47 o 
  -5  -3  10      435.64      476.61     12.07 o 
  -4  -3  10      250.60      272.94     12.18 o 
  -3  -3  10      531.17      574.01     14.49 o 
  -2  -3  10       14.74       12.09      3.06 o 
  -1  -3  10        7.75        8.99      2.83 o 
   0  -3  10       26.35       26.32      3.81 o 
   1  -3  10       45.33       55.66      5.06 o 
   2  -3  10       82.54       63.52     10.29 o 
   3  -3  10        1.01        0.00      4.66 o 
   4  -3  10       67.16       69.28     11.32 o 
   5  -3  10       20.63       25.76      8.03 o 
   6  -3  10       15.58       11.58      6.58 o 
  -8  -2  10        4.55        7.19      6.34 o 
  -7  -2  10      138.67      124.99      9.26 o 
  -6  -2  10        5.36        8.29      3.54 o 
  -5  -2  10      138.87      133.93      8.71 o 
  -4  -2  10      230.69      236.59      8.50 o 
  -3  -2  10       68.10       51.07      7.74 o 
  -2  -2  10      110.63      100.72      6.52 o 
  -1  -2  10       57.24       46.93      4.79 o 
   0  -2  10       30.16       32.47      3.60 o 
   1  -2  10      190.09      204.09     11.87 o 
   2  -2  10        5.65        3.49      2.66 o 
   3  -2  10        5.63        4.27      3.80 o 
   4  -2  10        3.33        0.00      4.10 o 
   5  -2  10       94.60      112.29     14.39 o 
   6  -2  10      112.04       84.62     13.03 o 
  -7  -1  10       24.16       16.79      4.40 o 
  -6  -1  10       17.94       10.86      3.69 o 
  -5  -1  10       72.36       83.94      7.43 o 
  -4  -1  10       50.89       61.56      5.11 o 
  -3  -1  10      118.29      121.84      6.60 o 
  -2  -1  10       41.33       47.34      5.10 o 
  -1  -1  10       49.42       53.76      4.53 o 
   0  -1  10      258.18      269.73     10.20 o 
   1  -1  10       68.99       80.68      6.86 o 
   2  -1  10      704.16      701.01     17.57 o 
   3  -1  10      347.86      342.90     18.93 o 
   4  -1  10       34.14       26.98      4.71 o 
   5  -1  10       46.98       37.76     10.00 o 
  -7   0  10        0.07        2.92      3.76 o 
  -6   0  10       60.72       58.73      6.93 o 
  -5   0  10       49.23       48.68      6.80 o 
  -4   0  10      184.50      195.85      9.22 o 
  -3   0  10      214.92      196.61      8.10 o 
  -2   0  10      280.75      304.29     10.58 o 
  -1   0  10        0.12        1.81      3.30 o 
   0   0  10      115.43      100.34      7.51 o 
   1   0  10       52.67       41.50      8.89 o 
   2   0  10       26.40       31.23      4.92 o 
   3   0  10       11.33       10.13      3.62 o 
   4   0  10       31.24       33.99      7.00 o 
   5   0  10        0.13        1.15      4.31 o 
  -6   1  10        0.80        4.37      3.55 o 
  -5   1  10       66.05       57.75      6.63 o 
  -4   1  10        0.40        3.20      2.63 o 
  -3   1  10        0.59        3.94      2.61 o 
  -2   1  10       72.13       67.43      6.46 o 
  -1   1  10       10.24       12.03      3.95 o 
   0   1  10       79.09       80.22     13.27 o 
   1   1  10      190.20      186.02     15.51 o 
   2   1  10       18.23        8.73      3.74 o 
   3   1  10       34.47       40.46      5.90 o 
   4   1  10       37.05       37.91      5.71 o 
  -6   2  10        0.22        0.04      3.54 o 
  -5   2  10        2.62        7.86      4.26 o 
  -4   2  10        3.95        6.31      7.65 o 
  -3   2  10       12.90       15.07      3.75 o 
  -2   2  10        5.52        1.05      2.98 o 
  -1   2  10       43.09       44.89      5.94 o 
   0   2  10      206.48      190.41     10.70 o 
   1   2  10       38.22       36.54      5.73 o 
   2   2  10        0.14        0.00      3.18 o 
  -4   3  10       47.25       37.41      6.23 o 
  -3   3  10        0.12        0.00      3.11 o 
  -2   3  10       24.91       19.06      4.70 o 
  -1   3  10       12.08        3.45      6.08 o 
   0   3  10       62.59       70.42     10.72 o 
  -1 -12  11       26.27       17.10      5.14 o 
   0 -12  11      158.07      145.19      8.99 o 
   1 -12  11       61.69       46.83      5.49 o 
   2 -12  11        9.60        3.70      3.07 o 
   3 -12  11       13.99        8.64      3.33 o 
  -3 -11  11       49.38       51.50      6.05 o 
  -2 -11  11       65.11       81.62     13.27 o 
  -1 -11  11      145.33      166.27     10.79 o 
   0 -11  11       37.27       35.83      4.98 o 
   1 -11  11      240.07      220.78      9.84 o 
   2 -11  11       55.89       70.82      6.49 o 
   3 -11  11       50.33       62.75      9.10 o 
   4 -11  11      130.15      142.75      8.92 o 
  -4 -10  11       31.74       35.93      5.03 o 
  -3 -10  11       16.33       13.86      3.77 o 
  -2 -10  11       25.49       33.08      6.43 o 
  -1 -10  11        4.55        5.86      3.08 o 
   0 -10  11      156.60      155.24      8.51 o 
   1 -10  11      104.12      112.20     14.10 o 
   2 -10  11       50.31       44.06      5.08 o 
   3 -10  11       45.96       49.12      5.44 o 
   4 -10  11      107.40       98.85      6.40 o 
   5 -10  11      166.17      188.51      9.67 o 
  -5  -9  11        8.70        3.33      3.50 o 
  -4  -9  11      122.40      142.26     10.48 o 
  -3  -9  11        3.88        0.00      2.87 o 
  -2  -9  11        0.57        0.00      2.85 o 
  -1  -9  11       78.48       65.26      7.29 o 
   0  -9  11       12.59       12.34      5.36 o 
   1  -9  11      103.05       90.58      8.20 o 
   2  -9  11       10.08       16.24      8.61 o 
   3  -9  11       23.07       17.33      6.49 o 
   4  -9  11      176.00      148.48     15.70 o 
   5  -9  11        0.45        0.89      3.22 o 
  -6  -8  11        0.51        1.32      5.34 o 
  -5  -8  11       40.29       24.23      5.05 o 
  -4  -8  11       39.07       38.47      7.52 o 
  -3  -8  11       62.58       60.07      9.27 o 
  -2  -8  11      112.78      113.39      9.09 o 
  -1  -8  11       12.15       15.64      5.89 o 
   0  -8  11        1.06        0.00      2.56 o 
   1  -8  11        3.42        4.28      3.21 o 
   2  -8  11        2.45        3.17      3.06 o 
   3  -8  11       14.75       12.52      9.35 o 
   4  -8  11        0.70        4.72      3.52 o 
   5  -8  11       46.61       42.34      5.58 o 
   6  -8  11        0.23        0.00      2.70 o 
  -6  -7  11       17.94        5.08      6.19 o 
  -5  -7  11       15.31       17.39      6.86 o 
  -4  -7  11       26.41       40.43      5.96 o 
  -3  -7  11      118.19       98.31     19.31 o 
  -2  -7  11      418.82      361.18     14.20 o 
  -1  -7  11        4.25        0.81      2.72 o 
   0  -7  11      209.52      201.42     10.48 o 
   1  -7  11       72.24       69.00      7.28 o 
   2  -7  11      127.18      147.89     14.63 o 
   3  -7  11       40.83       35.84      5.62 o 
   4  -7  11      115.44      114.32      7.61 o 
   5  -7  11       63.10       64.94      6.41 o 
   6  -7  11       11.00       16.10     11.45 o 
  -7  -6  11        1.51        2.01      4.27 o 
  -6  -6  11      199.22      225.44     17.64 o 
  -5  -6  11        8.91       10.86      4.76 o 
  -4  -6  11      233.45      246.49     11.47 o 
  -3  -6  11       50.66       51.48      6.39 o 
  -2  -6  11       80.31       73.73      7.32 o 
  -1  -6  11       44.62       53.20      6.60 o 
   0  -6  11      117.61      121.35      9.03 o 
   1  -6  11      478.14      430.18     15.67 o 
   2  -6  11      438.91      399.18     27.40 o 
   3  -6  11        3.21        3.70      3.36 o 
   4  -6  11        0.16        0.00      2.65 o 
   5  -6  11        0.21        0.59      3.53 o 
   6  -6  11       33.11       45.38      8.46 o 
  -7  -5  11       29.34       25.02      5.36 o 
  -6  -5  11        1.79        1.41      4.37 o 
  -5  -5  11      519.21      538.29     15.05 o 
  -4  -5  11      343.90      374.20     12.09 o 
  -3  -5  11      156.54      168.11      9.73 o 
  -2  -5  11       59.87       69.70      9.01 o 
  -1  -5  11        4.05        9.17      3.49 o 
   0  -5  11      129.97      154.54      9.76 o 
   1  -5  11       29.36       38.30      6.98 o 
   2  -5  11       58.07       69.64     10.76 o 
   3  -5  11       62.05       59.75      6.94 o 
   4  -5  11        9.47        5.08      5.17 o 
   5  -5  11       95.10       85.43     12.26 o 
   6  -5  11       32.01       29.19      6.46 o 
  -7  -4  11      120.78      150.41     16.44 o 
  -6  -4  11       14.13       20.16      5.87 o 
  -5  -4  11      256.21      214.82     10.52 o 
  -4  -4  11       84.20       80.94      5.95 o 
  -3  -4  11      185.84      195.36      9.40 o 
  -2  -4  11      137.67      149.94      7.88 o 
  -1  -4  11      128.98      126.85      8.80 o 
   0  -4  11       27.11       16.35      4.05 o 
   1  -4  11      244.48      226.67     10.88 o 
   2  -4  11       49.08       36.54      5.48 o 
   3  -4  11       58.67       57.49     10.21 o 
   4  -4  11       25.90       11.49      6.07 o 
   5  -4  11        1.95        6.88      5.17 o 
  -7  -3  11       24.14       18.88      5.54 o 
  -6  -3  11       21.12       13.18      4.43 o 
  -5  -3  11       38.34       28.14      5.13 o 
  -4  -3  11        5.44        8.43      2.87 o 
  -3  -3  11       19.54       19.35      3.76 o 
  -2  -3  11       20.35       13.86      3.46 o 
  -1  -3  11       78.28       88.74     10.14 o 
   0  -3  11       36.73       38.70      8.24 o 
   1  -3  11       92.26       99.01     12.47 o 
   2  -3  11       88.93       82.61     11.83 o 
   3  -3  11        1.89        8.24      5.77 o 
   4  -3  11        7.84        0.00      5.30 o 
   5  -3  11      223.65      266.71     19.78 o 
  -7  -2  11       83.57      100.37     10.52 o 
  -6  -2  11       69.46       71.62      7.44 o 
  -5  -2  11       10.48        5.68      3.43 o 
  -4  -2  11        1.99        1.04      2.80 o 
  -3  -2  11       60.89       74.70      6.35 o 
  -2  -2  11        0.77        1.67      3.39 o 
  -1  -2  11       38.78       59.68      4.91 o 
   0  -2  11      182.41      208.65     11.56 o 
   1  -2  11      108.50      131.44      8.25 o 
   2  -2  11      159.94      160.46     11.43 o 
   3  -2  11       79.31       74.02     12.34 o 
   4  -2  11        1.88        4.83      5.64 o 
   5  -2  11       82.69       78.55     13.45 o 
  -6  -1  11        3.95        3.83      3.93 o 
  -5  -1  11       40.12       34.17      5.68 o 
  -4  -1  11       40.99       40.68      4.70 o 
  -3  -1  11       80.93       76.28      6.40 o 
  -2  -1  11       61.97       70.15      6.76 o 
  -1  -1  11       17.59       10.48      3.41 o 
   0  -1  11      119.47      103.75      7.66 o 
   1  -1  11       85.81       74.26      6.86 o 
   2  -1  11      190.52      192.88      9.83 o 
   3  -1  11       23.22       21.76      6.03 o 
   4  -1  11        9.56       22.51      8.46 o 
  -6   0  11       11.21        7.39      4.36 o 
  -5   0  11       26.63       23.67      5.03 o 
  -4   0  11        1.09        2.70      2.67 o 
  -3   0  11       12.58        4.60      3.19 o 
  -2   0  11       71.06       73.87      9.65 o 
  -1   0  11        4.70        0.00      3.00 o 
   0   0  11       84.35       88.24      7.92 o 
   1   0  11      274.89      297.49     11.88 o 
   2   0  11      172.26      198.19     22.24 o 
   3   0  11       30.95       38.32      6.64 o 
  -5   1  11        2.69       11.80      4.32 o 
  -4   1  11       14.22       15.95     15.91 o 
  -3   1  11       14.88       22.35      4.57 o 
  -2   1  11        6.64       11.82      3.93 o 
  -1   1  11       50.09       41.71      8.44 o 
   0   1  11       50.69       57.73      8.43 o 
   1   1  11       16.27       15.49      4.48 o 
  -2   2  11        0.36        5.37      3.79 o 
  -1   2  11        4.98        8.18      4.05 o 
  -2 -11  12        3.40        5.51      4.06 o 
  -1 -11  12       18.28       30.62     24.71 o 
   0 -11  12        0.18        1.60      3.56 o 
   1 -11  12      134.03      129.59     20.23 o 
   2 -11  12       15.57        8.73      4.00 o 
  -3 -10  12       43.37       35.08      6.08 o 
  -2 -10  12       86.88       87.26      8.86 o 
  -1 -10  12       77.65       52.49      7.29 o 
   0 -10  12      176.24      172.24     12.52 o 
   1 -10  12      223.68      197.90     12.20 o 
   2 -10  12       29.72       22.44     10.87 o 
   3 -10  12        0.19        0.00      3.11 o 
   4 -10  12        0.21        0.00      3.24 o 
  -4  -9  12      150.26      156.71     11.27 o 
  -3  -9  12        0.60        0.54      3.91 o 
  -2  -9  12       26.65       18.11      5.07 o 
  -1  -9  12       30.09       46.53      6.79 o 
   0  -9  12        8.18        7.51      3.76 o 
   1  -9  12        1.92        1.68      5.53 o 
   2  -9  12       23.94       14.39      4.60 o 
   3  -9  12        4.58        0.00      3.12 o 
   4  -9  12       44.97       42.29      6.50 o 
  -5  -8  12       16.06       23.42      5.62 o 
  -4  -8  12       55.48       78.42     12.37 o 
  -3  -8  12       63.82       68.86      7.97 o 
  -2  -8  12       29.59       29.32     10.38 o 
  -1  -8  12       62.23       62.84      7.35 o 
   0  -8  12       75.82       74.38      8.33 o 
   1  -8  12       17.66       15.85      6.13 o 
   2  -8  12       19.78       21.64      4.98 o 
   3  -8  12       14.33       16.53      4.54 o 
   4  -8  12       20.14       17.17      4.72 o 
  -5  -7  12       29.11       37.07      9.91 o 
  -4  -7  12      191.87      166.98     11.13 o 
  -3  -7  12       17.70       19.09      4.78 o 
  -2  -7  12       94.37       81.83      8.25 o 
  -1  -7  12        0.68        0.00      2.78 o 
   0  -7  12      129.18      155.96     10.66 o 
   1  -7  12        9.41        8.80      3.84 o 
   2  -7  12      121.57      101.89     12.54 o 
   3  -7  12        2.61       11.74      4.20 o 
   4  -7  12       53.01       42.53      5.43 o 
   5  -7  12        2.10        0.57      4.08 o 
  -6  -6  12       13.75       13.78      5.71 o 
  -5  -6  12       42.59       33.05      6.03 o 
  -4  -6  12       39.44       50.96      6.81 o 
  -3  -6  12        9.10        8.44      3.56 o 
  -2  -6  12       39.44       52.72     19.41 o 
  -1  -6  12       81.86       77.68      8.09 o 
   0  -6  12       99.40      104.98      9.04 o 
   1  -6  12      296.67      358.16     14.86 o 
   2  -6  12      111.39      130.67     12.32 o 
   3  -6  12       64.38       62.20      7.32 o 
   4  -6  12      220.95      236.17     19.01 o 
   5  -6  12       18.42       15.71      5.08 o 
  -6  -5  12        0.35        2.57      6.56 o 
  -5  -5  12      339.97      412.37     13.67 o 
  -4  -5  12      955.70      988.63     26.20 o 
  -3  -5  12      275.81      305.31     33.77 o 
  -2  -5  12        0.73        3.52      4.21 o 
  -1  -5  12      254.18      242.41     11.87 o 
   0  -5  12      195.75      168.40     10.64 o 
   1  -5  12      104.59      105.78      8.99 o 
   2  -5  12       36.64       21.54      5.28 o 
   3  -5  12        0.37        0.00      4.87 o 
   4  -5  12       49.86       55.78     10.68 o 
  -6  -4  12       20.37       31.78      6.69 o 
  -5  -4  12       28.14       30.33     11.55 o 
  -4  -4  12      165.68      163.36      9.09 o 
  -3  -4  12       97.41       93.55      7.36 o 
  -2  -4  12        8.20        6.25      3.34 o 
  -1  -4  12       18.37       18.66      4.56 o 
   0  -4  12       54.60       39.80      6.01 o 
   1  -4  12        6.09        9.14      5.89 o 
   2  -4  12       14.12        9.27      5.77 o 
   3  -4  12       36.07       42.63      9.48 o 
   4  -4  12       45.07       43.10      9.57 o 
  -6  -3  12       36.48       39.90      7.29 o 
  -5  -3  12        2.47        2.19      3.65 o 
  -4  -3  12        3.03        5.10      3.18 o 
  -3  -3  12       28.35       30.32      4.65 o 
  -2  -3  12        3.07        2.16      2.73 o 
  -1  -3  12       64.45       68.36      6.22 o 
   0  -3  12       21.20       31.35      7.73 o 
   1  -3  12        7.46       10.59      6.49 o 
   2  -3  12       57.58       49.98     10.17 o 
   3  -3  12        2.57        6.88      5.85 o 
  -5  -2  12       11.26       10.89      4.33 o 
  -4  -2  12       23.45       19.90      4.29 o 
  -3  -2  12        0.53        2.83      2.97 o 
  -2  -2  12       20.72       12.37      3.63 o 
  -1  -2  12        5.78       10.61      3.74 o 
   0  -2  12       19.46        8.36      3.60 o 
   1  -2  12       45.84       32.93      8.97 o 
   2  -2  12        1.09        8.07      6.41 o 
   3  -2  12        9.99        3.97      6.19 o 
  -4  -1  12        0.20        0.00      2.79 o 
  -3  -1  12        0.14        4.92      3.11 o 
  -2  -1  12        0.23        0.00      3.14 o 
  -1  -1  12       11.95        4.11      3.57 o 
   0  -1  12        3.12        1.57      3.54 o 
   1  -1  12       26.67       39.78      5.63 o 
   2  -1  12       70.18       79.36      9.60 o 
  -3   0  12       37.36       44.07      9.00 o 
  -2   0  12        0.76        0.00      3.28 o 
  -1   0  12       20.24       21.54      4.82 o 
   0   0  12       14.62       16.00      4.55 o 
  -1 -10  13       20.92       26.66      5.90 o 
   0 -10  13      144.52      179.21     12.37 o 
   1 -10  13        3.59        3.56      3.71 o 
  -2  -9  13      103.00      151.29     12.00 o 
  -1  -9  13       70.08       75.22      9.65 o 
   0  -9  13       61.81       58.71      7.91 o 
   1  -9  13       42.95       46.59      6.99 o 
   2  -9  13        4.10        1.77      3.62 o 
  -3  -8  13       20.48       13.29     10.12 o 
  -2  -8  13       21.42       17.90      5.18 o 
  -1  -8  13        0.94        3.52      3.76 o 
   0  -8  13        6.23        1.10      3.39 o 
   1  -8  13       30.10       41.76      6.63 o 
   2  -8  13       17.44       14.70      5.66 o 
   3  -8  13        3.48        1.13      3.90 o 
  -4  -7  13        4.13       11.16      4.23 o 
  -3  -7  13        9.77       12.18      4.31 o 
  -2  -7  13       53.20       65.22     12.99 o 
  -1  -7  13       16.05       23.98      6.68 o 
   0  -7  13      112.39      118.99     10.25 o 
   1  -7  13       41.30       61.12      7.80 o 
   2  -7  13        5.36        7.25      3.95 o 
   3  -7  13       71.65       89.82      9.23 o 
  -4  -6  13       56.74       73.46      8.23 o 
  -3  -6  13        5.00        5.77      3.84 o 
  -2  -6  13       14.88       10.77      4.10 o 
  -1  -6  13      167.00      152.80     10.90 o 
   0  -6  13       55.11       63.06      7.71 o 
   1  -6  13      302.87      303.50     14.05 o 
   2  -6  13       32.17       26.67      9.20 o 
   3  -6  13       26.83       34.43      9.06 o 
  -4  -5  13       37.12       31.77      5.90 o 
  -3  -5  13       44.97       34.15      9.16 o 
  -2  -5  13        4.68        1.89      3.64 o 
  -1  -5  13       51.47       43.11      6.40 o 
   0  -5  13      328.72      287.59     13.43 o 
   1  -5  13      102.74      106.91     13.97 o 
   2  -5  13       12.76       14.31      7.01 o 
  -4  -4  13       29.37       36.68      5.42 o 
  -3  -4  13        4.76        0.00      3.27 o 
  -2  -4  13        0.23        0.00      3.11 o 
  -1  -4  13        3.88       10.04      4.11 o 
   0  -4  13       13.53       11.58      6.28 o 
   1  -4  13       30.87       41.05      9.61 o 
   2  -4  13        2.77        0.26      5.47 o 
  -3  -3  13        1.15        0.00      2.87 o 
  -2  -3  13       15.19       19.16      4.95 o 
  -1  -3  13        1.59        7.05      4.95 o 
   0  -3  13       12.19       10.25      6.32 o 
   1  -3  13        4.44        0.00      4.57 o 
                                                 
